# Supplementary material for: Cell type boundaries organize plant development
Source: eLife. 2017 Sep 12;6:e27421. doi: 10.7554/eLife.27421 (PMC5617630; doi:10.7554/eLife.27421)
Supplement: Supplementary file 2. [file elife-27421-supp2.zip]

Archive with 8 entries (7 files):
- modelFiles/
- modelFiles/kanrev_pattern.tmodel
- modelFiles/kanrev_template.init
- modelFiles/kanrev_template.ply
- modelFiles/no_kanrev.tmodel
- modelFiles/README.txt
- modelFiles/solver.rk5
- modelFiles/with_kanrev.tmodel
