# Supplementary material for: Cell type boundaries organize plant development
Source: eLife. 2017 Sep 12;6:e27421. doi: 10.7554/eLife.27421 (PMC5617630; doi:10.7554/eLife.27421)
Supplement: Supplementary file 2. [file elife-27421-supp2.zip › modelFiles/kanrev_pattern.tmodel]

# Model for setting up a central zone REV domain and a peripheral zone KAN domain
# used in
#
# 'Control of plant organogenesis by adaxial-abaxial boundaries'
#
# In this file, model reactions and parameter values are defined. See documentation
# for model file format.
#
# Contact: Henrik Jonsson (henrik.jonsson@sclu.cam.ac.uk)
# 
# Cell indices used to describe different molecules in this model
# REV (4)   KAN (5) 
#

4            # number of reactions in model
0	     # number of division rules in the model
0	     # number of cell vector rules in the model

#-------- List of reactions ----#

CreationSpatialSphere 4 1 1 # creation of KAN outside a sphere
# parameter values
1.0	     # V_K, maximum KAN production rate
25	     # K_K, radial production threshold
20	     # n_K, Hill coefficient
-1	     # SIGN_K, negative value implies production outside of sphere
# molecule indices
4 	     # KAN

DegradationOne 1 1 1 # degradation of KAN in all cells
# parameter values
1.0	     # d_K, KAN degradation rate
# molecule indices
4	     # KAN

CreationSpatialSphere 4 1 1  # creation of REV inside a sphere
# parameter values
1.0	     # V_R, maximum REV production rate
30.0	     # K_R, radial production threshold
20	     # n_R, Hill coefficient
1	     # SIGN_R, positive value implies production inside of sphere
# molecule indices
5	     # REV

DegradationOne 1 1 1 # degradation of REV in all cells
# parameter values
1.0	     # d_R, REV degradation rate
# molecule indices
5 	     # REV
