# Supplementary material for: Cell type boundaries organize plant development
Source: eLife. 2017 Sep 12;6:e27421. doi: 10.7554/eLife.27421 (PMC5617630; doi:10.7554/eLife.27421)
Supplement: Supplementary file 2. [file elife-27421-supp2.zip › modelFiles/kanrev_template.init]

250 788 539
0 234 7 146 461
1 122 36 318 225
2 132 142 29 448
3 216 126 123 83
4 46 28 310 457
5 79 185 300 104
6 70 77 59 373
7 126 208 389 463
8 50 175 89 43
9 177 156 401 181
10 163 167 223 482
11 212 155 64 516
12 69 23 394 319
13 157 146 42 431
14 75 -1 72 400
15 92 -1 66 480
16 48 195 155 502
17 229 31 297 492
18 220 112 479 126
19 109 106 290 68
20 223 219 517 185
21 137 187 129 85
22 10 186 167 177
23 177 209 165 181
24 75 -1 38 72
25 203 240 353 523
26 9 12 125 188
27 156 90 57 260
28 201 86 261 284
29 158 137 393 129
30 32 31 156 297
31 -1 98 366 358
32 57 232 276 321
33 213 65 221 395
34 146 2 118 431
35 16 244 4 466
36 212 172 101 28
37 15 211 298 236
38 140 76 22 344
39 14 180 53 435
40 -1 170 334 31
41 102 219 518 517
42 210 52 500 377
43 80 248 241 3
44 -1 173 489 487
45 215 125 460 337
46 226 189 215 414
47 124 193 8 268
48 131 27 97 76
49 96 219 185 228
50 -1 48 138 338
51 8 80 406 56
52 40 22 308 178
53 72 137 393 285
54 204 190 286 175
55 219 218 186 127
56 19 77 373 149
57 79 102 104 198
58 92 45 200 63
59 221 97 403 113
60 229 192 143 292
61 184 64 212 196
62 29 235 376 81
63 -1 98 366 7
64 13 119 374 476
65 94 76 364 344
66 25 112 455 126
67 249 49 415 61
68 167 232 335 35
69 213 225 238 221
70 209 156 181 361
71 96 149 228 263
72 143 171 49 20
73 211 51 347 236
74 79 5 25 512
75 45 139 110 253
76 22 200 309 412
77 16 89 355 47
78 140 203 327 353
79 57 194 458 79
80 89 215 47 428
81 38 76 132 436
82 230 82 421 144
83 164 82 433 144
84 60 188 136 19
85 103 130 252 124
86 6 191 174 130
87 212 125 516 101
88 184 114 84 269
89 13 161 488 374
90 64 82 212 433
91 170 -1 447 31
92 214 41 193 450
93 26 113 277 262
94 207 208 389 128
95 0 96 419 477
96 151 207 51 296
97 133 78 87 478
98 199 -1 250 416
99 73 130 124 121
100 -1 209 306 73
101 35 57 439 276
102 220 63 26 60
103 105 236 524 266
104 209 170 334 361
105 117 35 317 440
106 156 170 361 57
107 223 96 185 11
108 177 55 279 323
109 21 148 307 426
110 178 53 303 12
111 15 38 293 75
112 141 192 348 378
113 172 181 496 182
114 182 112 332 390
115 42 -1 231 206
116 6 174 130 464
117 99 23 336 437
118 152 39 173 170
119 94 240 470 521
120 123 138 67 93
121 62 33 312 226
122 128 192 378 143
123 46 20 314 457
124 27 109 76 290
125 78 174 464 510
126 97 177 279 165
127 227 150 55 405
128 135 -1 425 346
129 43 -1 237 497
130 21 124 305 426
131 124 50 341 8
132 73 232 473 121
133 16 215 47 466
134 17 23 192 328
135 98 24 114 7
136 -1 90 190 485
137 25 220 126 445
138 41 80 406 241
139 153 239 161 52
140 41 8 498 406
141 156 83 260 151
142 193 163 168 32
143 94 189 414 364
144 214 248 450 159
145 42 33 413 109
146 25 118 449 316
147 52 245 257 99
148 22 162 412 493
149 238 64 271 196
150 185 237 300 513
151 174 57 510 154
152 179 96 11 402
153 100 89 438 355
154 38 51 75 396
155 24 -1 98 205
156 223 179 11 302
157 58 13 208 488
158 48 81 324 155
159 0 235 376 419
160 171 81 40 324
161 87 56 1 459
162 70 207 128 427
163 1 149 255 229
164 226 8 27 215
165 157 14 494 95
166 116 226 472 27
167 128 113 111 220
168 -1 49 391 171
169 110 85 383 474
170 98 144 80 423
171 118 196 264 535
172 73 35 214 473
173 123 132 398 448
174 101 61 44 195
175 188 4 295 119
176 139 237 249 515
177 197 139 110 14
178 182 43 117 408
179 195 197 134 217
180 160 150 380 372
181 183 86 284 360
182 10 246 140 167
183 194 144 234 122
184 163 130 252 223
185 217 45 311 200
186 158 187 17 129
187 206 60 96 136
188 -1 224 326 306
189 188 96 477 402
190 222 112 332 479
191 69 146 62 118
192 -1 221 94 288
193 149 218 127 229
194 195 230 397 357
195 242 77 149 304
196 60 0 503 19
197 77 53 267 304
198 -1 72 480 107
199 215 244 466 359
200 46 236 266 314
201 85 75 452 474
202 210 134 351 299
203 131 -1 270 166
204 1 146 222 339
205 168 36 446 531
206 60 166 244 503
207 -1 173 487 86
208 16 100 36 355
209 204 131 74 175
210 117 107 519 317
211 42 -1 381 231
212 154 20 150 5
213 100 113 176 438
214 66 58 208 369
215 231 13 82 476
216 62 203 320 522
217 84 197 134 152
218 97 55 417 279
219 4 5 2 102
220 129 171 90 49
221 198 207 427 218
222 193 50 8 43
223 53 100 36 388
224 111 7 375 139
225 152 205 148 368
226 88 32 246 429
227 88 87 23 1
228 169 17 9 328
229 204 -1 58 74
230 135 90 485 444
231 138 68 273 0
232 126 164 463 162
233 189 34 91 371
234 195 84 357 134
235 184 238 196 283
236 116 8 27 498
237 117 178 203 345
238 174 191 154 130
239 199 42 416 413
240 219 149 127 228
241 67 214 193 41
242 106 121 352 209
243 34 243 91 54
244 112 86 390 360
245 68 203 320 327
246 117 133 345 519
247 -1 131 456 166
248 175 35 33 214
249 -1 129 204 365
250 122 132 291 398
251 63 49 202 391
252 169 23 328 394
253 70 19 373 420
254 64 164 433 21
255 47 40 92 178
256 183 112 360 455
257 131 145 265 270
258 216 136 191 88
259 72 -1 199 77
260 213 227 395 432
261 169 69 216 394
262 181 125 337 182
263 200 162 412 157
264 216 151 88 123
265 133 95 227 87
266 35 232 276 473
267 143 -1 278 105
268 120 36 453 446
269 152 114 170 84
270 148 50 363 341
271 106 108 209 325
272 132 211 106 29
273 202 7 139 146
274 192 32 292 246
275 -1 168 50 404
276 54 25 16 449
277 195 217 502 217
278 227 51 405 243
279 172 125 182 101
280 88 56 429 1
281 193 73 233 24
282 133 107 519 478
283 71 237 249 513
284 225 153 131 434
285 50 12 184 89
286 145 -1 38 135
287 27 17 301 370
288 10 -1 206 50
289 31 200 156 224
290 67 41 481 193
291 88 192 495 246
292 25 249 16 445
293 142 15 230 298
294 -1 173 489 201
295 167 127 35 34
296 180 86 340 53
297 104 6 174 141
298 131 -1 74 456
299 166 161 465 330
300 91 245 430 257
301 165 102 45 441
302 70 64 271 514
303 151 126 296 123
304 12 35 33 440
305 20 212 10 5
306 198 6 218 274
307 101 221 362 44
308 67 202 387 100
309 189 243 422 91
310 221 120 362 94
311 58 59 70 179
312 51 150 405 347
313 144 18 6 80
314 114 39 294 170
315 70 238 420 271
316 74 77 213 267
317 95 77 213 410
318 190 27 97 301
319 102 69 216 518
320 249 228 61 538
321 196 201 275 287
322 157 2 431 494
323 151 30 120 484
324 222 220 479 142
325 181 150 496 55
326 99 110 467 383
327 61 55 417 160
328 131 109 76 265
329 117 12 440 242
330 151 6 141 51
331 154 212 5 64
332 164 230 144 386
333 30 93 281 239
334 49 -1 112 171
335 26 213 262 172
336 66 13 483 208
337 187 71 115 280
338 137 204 285 286
339 2 99 153 437
340 34 134 169 351
341 139 39 515 294
342 37 189 349 371
343 123 142 448 67
344 75 108 452 251
345 238 40 462 283
346 210 119 299 377
347 66 88 369 495
348 134 119 247 299
349 76 189 364 436
350 223 102 198 517
351 1 218 229 222
352 101 122 491 225
353 231 239 133 161
354 -1 224 326 15
355 89 113 438 277
356 28 3 108 411
357 155 9 163 125
358 -1 97 403 39
359 74 53 303 267
360 225 141 434 197
361 99 121 207 336
362 177 3 108 401
363 152 5 102 173
364 138 142 67 164
365 166 0 503 528
366 154 155 64 354
367 152 4 368 102
368 135 -1 346 48
369 140 68 0 327
370 26 215 428 356
371 233 52 471 99
372 168 120 404 446
373 28 154 411 150
374 108 145 325 251
375 41 248 450 241
376 56 162 157 459
377 218 146 62 222
378 8 37 56 349
379 247 60 96 258
380 110 -1 400 256
381 81 164 162 386
382 -1 43 497 408
383 129 48 30 90
384 27 106 290 370
385 -1 120 235 94
386 143 -1 105 384
387 160 172 28 380
388 74 95 227 213
389 128 229 220 143
390 201 157 42 95
391 170 90 57 424
392 233 29 342 442
393 160 211 372 106
394 194 93 245 234
395 2 23 437 319
396 55 46 486 310
397 231 119 476 247
398 139 71 115 249
399 104 191 69 174
400 234 202 499 146
401 249 220 445 443
402 225 113 197 238
403 13 153 82 483
404 48 217 502 147
405 90 83 260 444
406 -1 182 408 508
407 10 168 50 140
408 65 225 221 131
409 95 78 87 410
410 38 243 396 422
411 141 153 434 46
412 233 245 99 342
413 234 -1 461 511
414 15 51 236 75
415 154 148 354 307
416 139 187 17 115
417 191 93 69 245
418 52 119 377 532
419 25 183 316 455
420 -1 220 142 26
421 57 191 79 154
422 159 44 468 392
423 199 33 413 312
424 -1 136 86 384
425 138 115 164 71
426 29 44 442 78
427 211 150 372 347
428 65 153 131 52
429 54 248 159 536
430 99 14 153 467
431 43 -1 256 237
432 220 176 60 443
433 69 2 319 118
434 121 108 158 209
435 58 161 179 488
436 66 192 495 348
437 87 59 490 70
438 215 9 359 460
439 231 153 161 82
440 162 59 490 533
441 195 81 155 397
442 213 113 262 238
443 104 93 239 69
444 151 136 88 120
445 78 6 274 464
446 2 14 494 153
447 116 41 498 520
448 147 146 240 469
449 71 165 315 219
450 227 181 432 55
451 180 43 117 418
452 106 145 325 68
453 115 76 22 132
454 233 44 468 442
455 161 91 465 254
456 137 17 85 382
457 3 21 322 248
458 14 110 435 467
459 63 176 60 202
460 160 20 103 10
461 8 189 349 215
462 235 149 263 255
463 196 147 287 210
464 207 6 218 51
465 140 240 353 470
466 48 171 90 324
467 -1 129 313 365
468 80 37 183 56
469 202 111 100 139
470 176 49 202 415
471 163 -1 272 425
472 163 24 482 272
473 104 30 484 239
474 114 139 14 294
475 -1 222 180 142
476 130 232 121 335
477 138 140 0 71
478 130 167 223 335
479 129 143 204 49
480 214 54 385 159
481 11 239 189 527
482 242 53 304 145
483 204 -1 77 58
484 57 127 321 458
485 47 22 178 309
486 169 102 441 216
487 231 134 247 133
488 183 201 275 284
489 173 93 407 281
490 -1 182 508 180
491 118 183 316 264
492 47 31 187 224
493 59 161 179 330
494 182 86 390 340
495 54 249 385 16
496 53 31 145 492
497 -1 63 26 451
498 123 36 318 530
499 186 68 331 273
500 107 35 439 317
501 246 186 282 167
502 135 163 329 425
503 65 51 243 509
504 156 124 151 305
505 12 175 89 33
506 45 197 311 110
507 -1 221 475 403
508 88 58 369 23
509 184 205 367 148
510 205 4 289 368
511 152 184 84 148
512 61 105 160 195
513 79 223 198 302
514 193 175 43 24
515 15 115 230 293
516 239 134 169 133
517 214 111 41 537
518 232 127 35 321
519 93 144 234 6
520 30 136 501 120
521 61 97 113 417
522 32 200 409 156
523 -1 129 30 313
524 78 198 65 274
525 167 144 34 423
526 229 113 220 176
527 137 190 286 382
528 141 113 111 197
529 194 191 79 245
530 81 230 386 397
531 187 17 280 85
532 110 180 435 418
533 121 85 207 158
534 170 -1 424 447
535 201 146 469 42
536 -1 63 211 391
537 145 -1 135 270
538 224 97 39 343
539 161 119 254 374
540 106 17 370 192
541 75 145 251 38
542 1 235 81 255
543 77 198 65 59
544 206 188 136 119
545 165 17 219 9
546 110 75 474 400
547 196 183 264 275
548 244 12 188 242
549 107 57 399 439
550 22 205 308 493
551 159 196 13 392
552 138 186 93 273
553 33 10 109 177
554 114 197 152 14
555 210 34 454 351
556 78 57 510 399
557 90 -1 190 424
558 178 16 12 203
559 123 186 93 282
560 83 163 329 168
561 92 72 63 480
562 26 181 172 356
563 44 196 392 210
564 16 53 12 36
565 32 56 429 409
566 179 5 2 25
567 93 18 6 407
568 115 38 132 293
569 72 204 285 77
570 69 218 186 62
571 72 -1 107 199
572 61 221 44 113
573 143 216 20 191
574 173 136 501 86
575 -1 143 278 204
576 37 34 371 454
577 -1 209 73 334
578 141 66 46 348
579 -1 63 451 211
580 62 68 226 320
581 44 146 339 240
582 44 1 78 339
583 3 154 411 322
584 140 94 344 470
585 237 39 333 515
586 66 153 46 483
587 58 87 23 70
588 182 180 340 117
589 247 206 507 96
590 199 234 259 506
591 184 82 269 212
592 160 132 106 232
593 100 229 388 176
594 -1 221 288 475
595 142 211 298 29
596 179 4 295 2
597 -1 217 147 137
598 -1 92 137 66
599 28 20 457 150
600 172 150 380 496
601 190 17 382 301
602 224 -1 15 39
603 117 244 242 4
604 29 1 78 81
605 42 10 109 206
606 103 193 233 32
607 140 115 71 22
608 147 201 287 469
609 42 -1 416 381
610 51 11 509 526
611 122 123 398 318
612 103 163 32 252
613 241 202 387 499
614 167 98 423 114
615 55 105 160 486
616 64 208 21 514
617 171 216 20 40
618 142 115 164 230
619 242 31 145 187
620 105 122 491 291
621 249 176 443 415
622 133 178 345 37
623 24 -1 272 98
624 156 21 248 305
625 38 189 436 422
626 143 136 384 191
627 141 128 378 111
628 33 186 177 331
629 83 193 268 168
630 -1 135 485 48
631 85 108 158 452
632 205 206 507 289
633 21 154 322 307
634 97 209 165 343
635 -1 7 461 116
636 -1 48 338 147
637 155 50 363 184
638 67 240 379 481
639 44 147 210 240
640 52 91 532 257
641 110 43 418 256
642 59 60 258 244
643 29 245 342 529
644 158 72 350 393
645 235 96 419 263
646 99 85 383 207
647 114 82 194 269
648 117 16 4 203
649 222 182 180 332
650 167 24 114 482
651 121 23 336 352
652 55 28 310 323
653 33 68 331 226
654 65 11 509 189
655 165 185 315 45
656 215 181 356 337
657 173 18 201 407
658 184 40 283 367
659 173 30 281 501
660 224 209 343 306
661 87 162 459 490
662 206 4 119 289
663 73 175 24 214
664 -1 18 201 358
665 37 52 500 471
666 103 73 124 233
667 105 132 291 524
668 84 114 152 194
669 79 179 302 25
670 165 169 9 441
671 151 104 484 141
672 101 120 453 362
673 37 210 454 500
674 158 139 253 17
675 67 111 41 100
676 94 226 472 414
677 205 162 493 534
678 98 18 358 80
679 155 148 354 363
680 156 3 401 248
681 7 -1 18 116
682 125 9 163 460
683 49 228 61 112
684 47 200 224 309
685 229 32 292 297
686 40 205 367 308
687 81 126 83 162
688 -1 120 404 235
689 230 84 357 421
690 62 199 259 312
691 227 65 395 243
692 208 164 463 21
693 127 144 122 34
694 74 178 37 303
695 -1 24 7 205
696 201 14 95 261
697 159 248 3 13
698 89 26 428 277
699 228 -1 112 18
700 65 239 52 189
701 213 181 172 432
702 70 198 427 59
703 106 23 192 352
704 84 82 194 421
705 124 83 268 151
706 77 78 410 65
707 124 148 426 341
708 241 67 379 387
709 46 105 486 266
710 71 17 219 280
711 59 166 330 244
712 45 158 350 253
713 155 12 184 125
714 101 36 225 453
715 14 86 261 53
716 217 197 217 311
717 19 47 92 525
718 207 126 296 389
719 -1 48 138 30
720 20 236 103 314
721 53 229 492 388
722 160 212 10 28
723 190 131 175 97
724 177 28 323 108
725 92 217 137 200
726 135 83 444 329
727 159 37 183 504
728 34 239 54 169
729 133 74 37 227
730 101 105 195 491
731 45 72 63 350
732 185 102 45 104
733 19 40 462 92
734 80 159 3 183
735 194 127 458 122
736 159 233 504 468
737 233 37 504 471
738 62 234 505 259
739 234 241 505 499
740 199 -1 506 250
741 188 179 402 295
742 188 0 19 477
743 109 145 68 265
744 228 7 18 375
745 200 56 157 409
746 160 236 232 103
747 234 -1 511 506
748 79 237 512 300
749 237 5 512 333
750 71 185 513 315
751 238 19 420 462
752 70 208 514 128
753 39 5 333 173
754 155 125 516 163
755 219 69 518 186
756 166 91 430 465
757 81 216 40 83
758 107 78 478 399
759 116 240 520 521
760 240 41 520 481
761 94 116 521 472
762 203 241 522 523
763 62 241 522 505
764 241 240 523 379
765 132 236 524 232
766 47 242 525 187
767 19 242 525 149
768 11 243 526 527
769 51 243 526 396
770 243 239 527 54
771 9 244 188 359
772 0 245 528 529
773 166 245 528 430
774 29 0 529 376
775 36 246 530 531
776 123 246 530 282
777 168 246 531 140
778 119 91 532 254
779 162 247 533 534
780 247 59 533 258
781 205 247 534 507
782 118 248 535 536
783 248 196 535 13
784 54 118 536 449
785 111 249 537 538
786 214 249 537 385
787 111 228 538 375

539 2
-27.308351079899999547 -21.347858528399999756 
4.3454980678200003652 4.9027518314599998206 
21.846487048400000219 -2.8805585746100001998 
0.58651219726100001228 -27.793209864099999606 
-11.75366466390000042 21.341108431300000348 
-29.628653566000000552 11.823713511599999393 
2.6220383686700001746 41.638480886600000019 
-10.834774559399999561 47.962725334200001726 
-22.667497824499999837 28.821946356400001577 
34.009834240200000011 -11.972915113899999184 
-27.871157281900000413 5.5609623059600004069 
19.331185307100000159 -10.316684423299999906 
-5.151649404929999676 17.270217208399998299 
2.8314888362800001431 -27.758512217100001607 
29.996043842100000631 11.140741775400000435 
-47.379644513899997094 9.0967860212500006867 
-1.6223456131200000296 -39.076089125599999363 
36.836394794800000341 4.2347428649400002953 
-14.332499365400000357 -43.390000554600000271 
13.012505271900000281 -9.322155906120000779 
24.12655522000000019 34.718871099399997604 
19.211648964100000114 22.395821206499999079 
-22.925799365999999679 -19.228600566600000832 
1.9260139985699999965 1.2426093603599999149 
-16.462438896500000141 31.92435987089999827 
24.702943537399999485 -4.2754803514299997147 
5.104624488659999848 -45.117448166899997375 
-12.552741984200000758 -24.320010412199998484 
-24.55280310039999847 6.612241580460000101 
-28.873237259999999793 -5.7563528959100001003 
32.741970119400001238 28.549254513499999319 
-38.770665202499998259 26.966290579199998945 
-21.704201064199999394 36.062845513500001005 
-15.011516053699999418 27.538419292699998664 
-5.871162483490000028 39.487609219399999461 
-8.4092170031099993111 38.970096305699996719 
-6.8867455512299997622 15.793722278400000647 
-4.0913614242299995993 22.409476836799999688 
35.49322282400000006 -29.071915895000000063 
-43.426006652600001701 6.9954503877700000558 
23.941923575200000585 31.934408513299999299 
-9.620322374729999737 -36.095011200199998314 
17.294412315300000671 -27.341306957400000499 
-18.982435619200000332 30.044975566200001538 
-42.512886556799998061 -0.7829964025009999995 
29.584330795599999675 -9.6660990604600005582 
-5.5690579503700003983 -0.7955519619469999526 
-12.1146540322000007 14.827023872299999852 
-27.072465925199999504 38.758103882400000373 
27.077950842199999926 33.29671155199999788 
-40.320157361699997978 -18.803519640899999388 
11.357124674799999653 33.437394992500003355 
-10.758823767100000879 -4.3626620823499999702 
18.933650507199999424 -35.585600033399998665 
-11.110126320899999186 -11.165858233899999874 
-18.985811636200001118 2.8040741733000000835 
-3.9543071792200001902 -22.873460402999999275 
-33.95143149359999768 26.031655503799999707 
45.197871666200001073 -4.7471964409399998175 
7.9331069189700000877 23.564608520899998467 
1.4429936642200000829 -44.097265969399998653 
-7.230935093620000309 -41.462648409800003435 
22.903044530599999007 -22.044872702300001066 
41.445143081799997731 9.8051864308999991948 
-27.066990775499998989 14.554119835199999855 
4.0076221037800001668 24.834663106699998991 
40.887779740100000936 16.183690675000001136 
-29.444354367799999039 -12.516753200000000135 
39.451622593899998037 -22.257703287300000028 
5.7677526857299996621 38.410089080200002343 
6.9909097019499997216 -2.1068596533499999168 
-24.32924053569999856 -17.899163673299998578 
32.342734423099997798 -32.415039139599997497 
-40.941110053800002788 18.205128878699998296 
45.07484638540000077 -6.8673014719700002928 
-20.941317621900001456 -8.2657327594099996304 
42.607169906300001117 -15.37724159060000062 
44.924606404099996837 -1.9507682186799999435 
11.355843227699999431 -20.14342392740000065 
0.094631270592200000813 34.25642197879999884 
-4.2232507668199996687 44.137621482800000194 
14.688867656299999354 -16.970537803100000929 
-6.0511604937700003148 -4.0429394164300003212 
21.542390391600001465 30.396133954300001534 
24.508105436699999302 12.595943521000000587 
38.093972770100002379 -4.3081425661299999064 
14.13382767999999956 42.485652778999998702 
-0.34435957870599998021 25.712111104099999892 
17.566550636700000609 36.266301311699997711 
-18.855125094699999977 26.658097581500001638 
29.946139637299999947 30.434206700400000756 
-13.401269141500000259 -12.909215965099999579 
11.473010657499999709 14.747925607499999145 
-30.734063701000000179 -16.532241064400000852 
-43.553563867800001219 -8.3357106055999992122 
17.40975037060000119 -32.295009475800000587 
13.106051773800000859 -0.81093135531200000177 
42.788343436600001723 -10.999858195299999863 
-14.873729106700000813 44.265371718499999076 
5.8898372119399997615 -16.488037345100000408 
-11.200533750800000021 -36.73282946479999822 
-23.486187358700000516 9.8703875745600004876 
22.691611671099998659 6.5962882430400000544 
-29.800720712699998671 2.6841486375299998812 
28.767352117400001532 -9.374330936459999819 
20.829903075600000761 40.020301090600000293 
-28.29293112370000074 -2.4450703648399998436 
44.178426105699998061 6.3372730743999996506 
-35.416643266299999482 14.964570541600000553 
-36.488137395599999024 -24.675129627499998719 
36.231603593800002727 9.7445562255899993431 
-8.084471218150000027 5.6122074680300002569 
-9.8733015909800005971 -44.331355086599998572 
-42.078365403399999423 3.9451417243199999874 
-10.003172044699999432 42.712207033900000397 
34.865794081099998891 2.892840019969999954 
-18.269850882299998318 -41.13039455359999863 
17.498528393200000863 -39.666187385199997095 
22.733407011800000674 -25.232134057300001473 
18.325598654600000259 -2.3399406127899999852 
14.614354408200000535 37.66302748449999882 
-11.969720386800000611 37.594983745299998645 
-2.3112206294800001771 38.792553949499996691 
19.060355379299998901 32.298974278000002869 
-14.932120548100000335 37.234893280800001492 
-19.061699256499998967 22.006836372599998697 
4.7270466005599995896 -39.367929977599999347 
20.821276775099999412 -19.159063354299998849 
14.463879264399999158 25.866927385499998593 
38.420160349399999689 -0.14347183790199999343 
4.2045286280100002685 33.204907818000002351 
-10.161455783099999195 -1.4540762340499999716 
-20.402375311200000141 -15.946280780500000418 
-5.7979059095099998444 -7.6494954247100004352 
31.708164555300001552 18.84722502170000169 
37.982019216799997707 -27.312944751399999888 
15.679005749299999906 -1.7657663624799999624 
38.314896701700000392 18.53957577970000159 
34.800847655299996575 25.865752319100000278 
-13.736731947899999184 -37.451696412399996916 
-37.017749523799999167 -15.64008059470000056 
10.236822876499999779 33.90401871350000107 
6.0643372290500003885 -44.975579010899998877 
-2.1999631636100001053 6.7365723441899998392 
23.364214189999998439 21.340524385700000209 
1.6674332541900001026 14.763196830300000073 
-17.894104285000000942 -36.039631016299999544 
37.015676305600003104 21.315474659900001342 
19.168062484000000012 10.065987271999999209 
5.7903198734199996522 19.757963362899999993 
-31.067651370499998364 10.82115292389999972 
-30.728368227400000734 27.7251662221999986 
29.566136740899999324 15.407236378300000368 
21.854214660200000253 -30.739791441699999552 
0.77365707860400001472 34.199321812699999157 
30.924568125600000457 26.387386550599998714 
4.7148107269899997007 9.4200670474199998949 
9.8421472744499993723 5.3861291653099998555 
31.740236721599998759 -25.243659292299998498 
-1.7430687898899999144 -33.481310362899996846 
-38.966103522399997416 2.642781231749999904 
-6.4674874226599996518 -6.6928642765399999348 
22.971549969000001568 28.165424945899999898 
-21.317057578699998288 17.632674294499999235 
-25.943387453199999726 -15.216459803199999357 
-40.062872287200001153 13.043120409200000154 
43.748388541499998894 -17.594383588999999546 
-34.304223973799999214 -18.36958222870000057 
-22.672966242099999334 35.4643006191000012 
-8.1127199646400001143 -12.03827403410000052 
25.501102486899998922 10.370427418900000305 
-5.8370210092499998922 -46.146589461300003165 
-16.792527080799999339 7.0644252469799999616 
24.274678167600001188 7.0214687385300003086 
7.5450652101399997562 34.70637475809999728 
44.885217601900002649 -7.477419115870000077 
-6.1495334915099997275 12.540583285500000343 
-33.388716219800002705 -20.55729833219999847 
11.113009888600000608 14.044122798900000149 
6.5221587383099999258 -3.6005580598599999931 
9.6066255098499997445 -43.548877194699997517 
-37.0953734281999985 21.097479098800000941 
-21.639076546700000137 10.849262571500000618 
-1.8579580152399999271 -23.309340135199999366 
-20.583606299399999529 23.138482330799998721 
21.554451217200000457 -12.757907974700000153 
23.399223083599999029 -18.80125630670000092 
4.5659075990099999842 13.350259596900000858 
-16.397152279600000213 23.00127800659999977 
-12.317188309600000551 -6.0061732202900000033 
-35.310463493199996776 32.529236813899998992 
21.052473399400000176 36.2570965457000014 
34.737813859399999217 -17.39496554460000155 
-10.121970773499999297 -32.306997494800000936 
26.501531892999999229 18.156727653200000816 
-38.390444942800002082 -0.39010848072499998418 
20.070441429100000619 16.060007966800000645 
-8.9904914863100007238 5.9417575386900001178 
24.838325740100000161 -8.8905989199400003997 
45.082591656499999999 1.7983763859499999338 
39.486572363900002358 14.012614341999999112 
2.3316370989399999303 44.454395215200001701 
-0.78567863264799997491 -46.242637789699998052 
-10.416784889100000555 21.736125402700000819 
26.347228221299999973 36.42121973489999931 
-11.90820168439999982 47.309158506999999361 
-39.178677700999998024 -21.628941209600000661 
29.215490874699998614 -27.7127587965999993 
-1.0266712757400000555 -3.0229751994899998202 
33.981566308099999674 -22.551797822499999313 
9.6176155159600007494 -26.387973344100000617 
-1.707685200480000054 -46.781784014199999433 
22.188517707300000836 16.560036787200001385 
-0.7978495946189999577 21.572062722199998319 
-14.07694205580000002 32.953157057799998597 
-10.133276258100000433 -20.935534003699999062 
27.787729754699999063 -15.59588741069999962 
33.176339628999997444 17.610411602999999303 
7.4785678303800002809 28.896826534700000622 
35.022716923399997313 -7.1722277297700003373 
-7.8870117579799998708 9.3051904287199995736 
-11.387881048900000636 1.6693357084300000093 
16.57644868019999862 -22.202373435500000198 
-15.968127317600000481 40.126798092900003212 
6.1288719435600000907 12.365639582200000035 
-37.884589848899999254 -6.5158872781400001273 
-30.108526871599998742 -25.450846036899999802 
-2.2328781529200001366 24.106011888699999446 
20.364965145700001159 -14.89670363739999992 
18.256399837800000086 -20.05716554099999982 
-24.792432607300000313 -11.099623662799999124 
-37.208727030799998658 -25.45511017120000119 
-29.644399339700001406 1.0654604590400000852 
-15.439019785099999282 34.531095514599996932 
1.4564672129800000366 39.061462476800002719 
-43.062436201799997093 -12.186814849399999261 
-21.879008378799998269 -4.7198033587200001193 
23.748767958100000186 -38.596300589099996614 
-11.321668242799999504 5.0091709733599998344 
9.1455966757499993491 39.350471808499996484 
13.341097600999999528 -25.552464300299998712 
-3.8686805242200001942 -29.636133844700001561 
-13.694033774499999367 23.895633476299998676 
-17.953998001399998685 -0.81988936093800002247 
9.9562363314900004241 -5.3154285678799997328 
2.456124550459999778 39.092304544199997451 
1.5130828183700000267 6.7407786088200003505 
-1.6816890548600000876 -9.6282191431099999335 
-33.624787486599998942 20.828509217099998807 
32.410505212300002142 2.5820850849400001081 
-30.661573763700001649 -32.926627333299997247 
36.231824322999997889 -27.990658589900000663 
-17.786433463099999841 37.46786903299999949 
36.520432734800003516 7.9807895517400000429 
3.2011271558600000731 -8.6005598701300005615 
17.65363206070000146 -17.123181268900001584 
26.700890505299998523 -36.581858691299999009 
4.795294138020000041 -14.782799234900000585 
12.325858077399999502 -1.6185005116799999758 
-26.349304547599999182 -32.263063280200000804 
-31.559416923899998864 28.570144790600000562 
15.763831339999999415 -33.687158523299999047 
-11.949811573699999911 7.1426870237899997562 
19.830598380800001479 -15.543348140999999174 
6.2592984592200000549 -32.266947160999997379 
41.346865504999996688 -19.538454205499999006 
-33.705682778999999982 3.863823914700000195 
0.79356683942200001436 19.133290291600001609 
-24.330043157300000445 32.036364055999996481 
23.44028496139999973 14.759585548300000468 
42.75209303989999654 -18.944592057600001311 
14.701881121599999602 21.508866066199999523 
-16.206335995500001701 42.126836905499999375 
-28.426314418200000489 -19.995052928399999814 
5.1110186742400003368 30.344363730400001344 
9.116138361959999159 -31.040135040399999156 
-8.1715917847400003637 33.144818125100002248 
-10.874294548499999991 8.6578052160500007517 
23.886514891800000981 38.621653508500003227 
-38.893722163500001443 10.343476643000000692 
37.043329323199998271 -5.1157111793599998606 
7.1819552649600000294 42.686170174399997279 
-31.941935692000001268 -16.109245346600001625 
16.962744687499998975 14.645256823900000498 
12.471227665100000692 -34.624623164500000883 
42.989746823399997311 0.40091338169800000424 
41.314901405100002307 -3.2352090531400001794 
11.518402003700000336 -28.959898815799999028 
-43.978472447900003317 -5.8252625379099995939 
17.891942718900001097 2.6084823613900001149 
39.471178809299999557 -15.643714916900000489 
-34.210698599700002376 -1.5413938844799999206 
-1.5230901860099999023 7.3995437565099999588 
-24.040168842599999977 -10.931524536699999572 
29.797596562500000772 9.2976566393999995341 
18.61392712139999972 -4.1645163618099996228 
14.441016597999999149 32.139198222399997462 
-2.0300479451200001968 11.809987295899999182 
-26.984582806900000662 -8.5241302430699992243 
-2.1042321948399997922 -12.708490308800000079 
29.149027230099999741 -1.1169636064199999215 
38.965005367099998068 -9.5041123265799996034 
24.846943476999999945 -5.4839692166800002582 
-2.2945736548900002028 20.061919206199998911 
2.0340592439599998187 18.687480058500000268 
-31.081823903699998368 23.975273023399999772 
-42.309524403200001075 14.066860256300000032 
-27.213466518699998886 21.376679677300000293 
15.382381388500000696 9.2941564924200008591 
9.3626468001200002789 11.082822965300000106 
-37.594309480600003326 8.3699591696700004206 
35.655780191300003423 13.601596207200000066 
-31.244530125099998941 -26.583555763999999755 
33.711994908000001203 34.325340096099999698 
-32.414590536900000473 6.0302715435599996141 
32.112016095000001314 -5.3786512831799999645 
3.8938631862299999398 -34.039088759599998468 
-9.0407671333900001542 28.275524737600001401 
-35.130468325499997206 -8.5078409639599996694 
25.73235331429999917 -23.256895635700001179 
-26.117067624000000592 -27.995003768600000171 
-6.7695866409400000663 33.860494653700001777 
-29.746305854799999224 17.851859204200000164 
-37.732634740299999976 11.704026235200000627 
30.418154736900000046 28.310757939900000224 
37.547132715700001881 -24.327910503399998277 
-45.627182036699998946 13.287213661699999179 
-24.337209516400001519 -25.421498135400000251 
32.624413648299999124 -16.632020964100000526 
-24.984935502700000853 35.493486934599999927 
7.3919490095000002228 -3.8714426602900000596 
-31.846236656999998615 -23.060530843500000486 
9.6242273165699998572 -40.352664167400000395 
25.500885589199999259 3.5160614470199997861 
-39.043957694399999525 22.115340957499999064 
-10.859900339299999317 38.109913593000001697 
27.828885055400000681 -25.771832993800000366 
-19.297296626800001462 11.965921874399999325 
36.367851417799997193 23.018776590499999912 
14.874003624000000201 -23.855625716300000505 
14.957503397800000045 -38.356389971799998762 
-25.851231491000000062 25.856700381999999649 
9.2648730138499999498 -15.810727764699999298 
-42.474238054899998929 11.554362027299999838 
-21.770463263399999931 -20.871003058799999508 
-7.4230819365800000398 22.276419738200001319 
-25.662589653400001311 39.278389179299999512 
-22.311832232200000448 -2.6729155003399998058 
-5.0095286426100003041 2.2993746832199999375 
-7.8253931489999999371 -20.743977531500000566 
41.766357105600000921 6.7049007648599996401 
-5.4092749033800000547 -13.663259256599999958 
34.613892032199998994 -18.828071968199999731 
-20.597489305399999893 -26.3606046226999986 
-25.586574346799999091 19.875055894100000842 
-8.4590788528900002774 14.04536571390000077 
-17.160788591700001149 9.2568283752100004591 
30.410938592400000857 21.540643041999999241 
-2.7744643786499998406 44.518102798299999279 
-14.683686953100000494 17.66950455610000148 
10.388630723200000361 -35.330937237699998832 
-36.353548424800003147 23.535414842800001622 
-41.540024051700001451 -5.4246817722899995928 
-23.145311565000000087 21.581991359999999958 
-14.846509618700000743 -17.378900799000000177 
31.814681573299999684 36.552812987499997632 
-7.5391662555599996409 47.239618096800001013 
18.494427191599999816 11.392665504200000015 
20.323219556200001534 7.3528731953199999438 
0.11758782506999999884 -0.81020536726199998689 
36.464096671900001922 -14.714728922600000871 
-7.7003761129299999055 -19.837038834800001297 
-24.452182101199998243 -0.13188790508100001198 
8.6318816036699992367 21.495576400499999181 
1.3975191883599999976 -7.3269888892099999111 
-11.87380494229999961 -38.635841358900002263 
13.02158344200000073 -14.499479365199999137 
0.24880132187400000321 -13.777015335799999818 
-4.8449699649499997633 4.1621015885199996731 
-15.976557739000000424 -29.274750717799999933 
-24.13828502080000149 3.2566918491600000962 
-35.367010516699998846 -28.104640135499998621 
38.885647575500001949 -6.4562777413500000989 
26.654908080700000284 -30.607862928500001232 
18.882981081800000567 40.294352454600002034 
-4.165280770679999911 -37.777662818700001424 
24.946409861100001137 25.871190891600001294 
-17.27870430870000007 -32.510206135899998969 
-3.3244219569500002009 12.785460324500000695 
15.8731088395000004 29.040519621600001443 
12.368994852500000192 -39.60058927040000043 
-3.8471337530700000507 -46.630634075700001517 
7.3752339663499997258 -26.162470898300000499 
41.668165124399997978 3.464419281790000138 
28.677522337599999247 -19.191623440899999053 
-14.626520356700000391 0.20343833953900000711 
-19.246226257899998302 -9.6211034955900007759 
28.650275077599999918 23.945251718299999766 
-33.204844884599999943 -5.6599195982100001245 
-1.8511919732099999525 29.444132609800000466 
30.022145497800000413 -34.424473857599998894 
-34.267570081000002347 19.597123216100001741 
17.242324873200001178 -7.6622524381400003435 
-43.435016152499997588 5.6755760040799998478 
-42.214309567500002629 -15.695802050699999342 
-18.958046515100001272 0.15767429195900001249 
-6.8093806849899998213 -27.950392752999999146 
3.7106953796100001775 44.248908477000000516 
16.479036717900001463 -42.273061586499999009 
4.1406301698899996566 9.1185679435400004422 
3.0730564272000000514 25.145828353199998872 
-32.248550188199999411 14.321750738300000449 
11.030275507200000717 7.521002533049999883 
-33.310262192300001516 -27.263304282099998233 
-13.762286799500000001 -19.627391817399999496 
-4.1708816452499997141 -41.716337641199999098 
-33.181513884099999245 -30.506025849200000266 
-39.996565877300000125 5.914323015389999938 
24.986130969200001317 -35.732713310599997669 
13.653793990200000508 -12.211178011299999469 
12.196879891700000087 19.523599764000000079 
25.842571472799999555 18.775768183400000311 
-16.259445067200001489 -13.038339477599999228 
-6.3631388518899996143 43.278717741199997704 
-37.448942358099998273 31.228320637700001328 
-21.576233917300001508 39.166855615599999396 
-26.93517189700000003 24.637265321699999276 
10.160690938800000183 26.660303150899999025 
-14.816792481800000303 12.191677011099999461 
3.2085880705099998345 6.2225830708999998464 
7.0328113071900002495 -11.45571641189999923 
20.142611874400000005 -27.313274246999998951 
-17.347727118899999965 6.1525283384499998007 
21.309984939399999604 20.904422732899998749 
-7.8263711084400000573 -1.683319153720000072 
22.697976146900000316 -33.982303895800001214 
-16.231023696200001183 -15.287248612699999128 
26.10425523980000051 -24.034185096699999917 
-8.1844864330499991212 12.303459766599999625 
-6.4065183635200000367 29.664895460600000376 
-11.109554731199999367 27.095267279800001603 
29.079057199000001077 -11.624915263200000126 
10.47834331189999979 -20.636677702200000084 
-1.4362160761400000197 -41.621158799900001668 
-29.620362403800001516 31.846456767900001239 
1.0000197447800001083 -40.137381894800000737 
-38.170094865700001208 -11.42324481089999999 
-37.879682167100000356 30.382450403400000027 
-30.275840992399999152 -8.3590935947599991351 
0.95136915469000005174 -33.971182824099997788 
-4.4073125470700000861 -31.935070545799998598 
1.8849701227999999809 -46.266592704600000729 
33.860168843799996807 -26.822969405900000339 
-38.8381489203000001 -8.3906620601899994938 
-5.0147259188799999663 -17.671085896600001064 
7.0941927762399998869 -36.404095977799997286 
45.310776805800003331 -12.368209226399999423 
-31.575633315299999282 9.3481593321100007188 
-3.7076654144100000821 35.28665497949999974 
7.9226615855600002192 3.7240556579500001533 
-17.546795923299999487 14.959122491400000499 
-21.797762296300000173 -38.330474000199998841 
14.481042804399999469 16.324218931099998997 
19.455770667500001281 28.689588774000000626 
3.6372417773499998717 30.988751479099999386 
4.0104366454899995631 -9.8531581438999999989 
-13.657050364499999873 18.501442368300001107 
24.132775566999999484 -32.771135015399998736 
6.7019511220899996573 -22.695868442900000161 
14.405100567999999939 -27.529345919200000736 
-20.162842842500001694 -22.311713247299998386 
2.6977395677999997936 -20.026210743400000069 
-15.59779388369999964 -22.645779081499998853 
-12.757621312199999508 33.490572794199998441 
28.987832398399998368 -33.846968757600002675 
-44.123651825800003223 -0.32684255186299998597 
0.72697345283600001142 -8.2385407416599996111 
14.640366139999999362 -10.016106308399999492 
-0.69541004337400003088 26.750733018300000055 
7.1996716816999999367 -39.788021358500003544 
43.236479307800003369 8.2826036802399993775 
-13.087547052299999706 -30.619767812999999279 
-13.648615948699999834 42.248765365600000621 
-3.8489552354100000642 -2.3770156139799998307 
11.906853734600000294 38.579422676299998329 
-32.319691987799998856 33.399510233299999129 
-36.794661053299996922 5.1138911546500001037 
11.909904347499999488 43.643064703100002077 
2.0008898988400001251 -5.2586855200200002258 
6.5286717020699995828 44.675552024700003528 
7.9487499756900001913 0.67891333730500003085 
-38.142350427300002025 -1.6245337078199999503 
-1.7538489035600000054 12.938036152900000531 
12.684733150199999585 6.5239444772499997072 
18.738768727000000069 -30.654418986300001393 
-2.6769021797399998874 0.47594814819600000932 
-21.599194668100000882 3.0954855566699999159 
18.956439776999999935 -41.220847261000002959 
-10.089554129499999746 -26.800801391099998483 
-20.082855321899998557 -34.580400693000001411 
-1.1626980959199999521 -18.890681717500001469 
10.753093336499999211 42.791308582399999239 
33.70689184599999777 23.309762269099998377 
10.559788469100000796 -8.3043536779600000131 
2.6795361193199997984 -21.401248899199998732 
-23.102580283999998301 -32.134271635300002856 
-27.966524675500000541 -34.976984298399997897 
14.975118835900000036 3.388357086550000119 
13.101893100299999873 -43.089480642499999874 
-16.146573927900000456 -4.0218126140799999035 
0.91747108469200000513 30.26501988369999907 
-24.525209946000000372 -37.089343215100001316 
26.231096747700000549 -0.17438654424200000781 
32.0735427202999972 -0.87017432192099997135 
16.591015079900000018 23.938445630299998612 
31.269136448000001138 5.6974180801000002816 
-24.133505885799998225 13.590282563800000659 
23.043594858100000522 -11.507923591899999138 
25.498483022500000317 -16.969333553199998477 
-8.439354735480000258 25.2200414741000003 
-11.529686701399999293 -28.794089363499999479 
-18.888979148400000696 -22.457748927299999053 
-24.81386517600000019 -30.248703158800001489 
-19.145612837699999886 -27.198726988800000726 
-33.870258006599996747 1.167568258229999989 
8.5003695778600008026 17.143316150899998718 
-18.256852983200001717 -6.5479543204399996981 
-11.356280914299999196 -9.7672992889499994362 
8.8555451527500004261 -9.9490834351200003738 
12.202107487599999303 -14.822936986300000228 
-33.40978929839999978 -12.263429740599999462 
-37.719819495300001222 -14.078088417800000087 
2.4698929008100001248 -14.567298784500000153 
9.8147941996399996611 -1.1395601986499999114 
13.725128071800000384 5.4299749383099999989 
4.682775885769999924 -29.920295075700000353 
-0.28471560288600000765 -33.840093407600001285 
-6.8884164121699997807 -36.908660608399998182 
-8.2157210310500001782 -41.057661922000001198 

788 1 5
4.5261094184199999191 0 0 0 0 0 
3.3988892033700000006 0 0 0 0 0 
2.9565075444699999707 0 0 0 0 0 
3.1273399478499999127 0 0 0 0 0 
6.0976451908199997831 0 0 0 0 0 
8.2661503156300000228 0 0 0 0 0 
2.1837701679600001192 0 0 0 0 0 
3.599737691680000129 0 0 0 0 0 
3.3891918542799999159 0 0 0 0 0 
3.2011584221099997905 0 0 0 0 0 
3.1436645985900000255 0 0 0 0 0 
3.087700941360000062 0 0 0 0 0 
5.0196361449299997659 0 0 0 0 0 
2.8482182643999998106 0 0 0 0 0 
3.0695075492799999139 0 0 0 0 0 
8.2427234730100007454 0 0 0 0 0 
4.1487573700600002269 0 0 0 0 0 
1.1613579421199999864 0 0 0 0 0 
2.5079101284399998306 0 0 0 0 0 
6.6140275051100001491 0 0 0 0 0 
1.9441603321100000556 0 0 0 0 0 
4.1771430352700003041 0 0 0 0 0 
2.3714012090000000654 0 0 0 0 0 
8.5833993025899992801 0 0 0 0 0 
4.5934380606099995958 0 0 0 0 0 
1.6763046043300000587 0 0 0 0 0 
2.8439659636800000975 0 0 0 0 0 
3.487753097370000166 0 0 0 0 0 
3.4232679708800000107 0 0 0 0 0 
4.8543983713300002947 0 0 0 0 0 
7.1557856778699999722 0 0 0 0 0 
5.487079883619999876 0 0 0 0 0 
1.574048879920000088 0 0 0 0 0 
3.5549163687999998373 0 0 0 0 0 
3.322904812550000031 0 0 0 0 0 
3.4184459793899999447 0 0 0 0 0 
3.4281284137200001005 0 0 0 0 0 
6.3670872834500000792 0 0 0 0 0 
2.007971107159999935 0 0 0 0 0 
4.091275958769999832 0 0 0 0 0 
4.8585258348700000042 0 0 0 0 0 
5.9877313504099998198 0 0 0 0 0 
5.3048921030900002549 0 0 0 0 0 
4.8211171617900001607 0 0 0 0 0 
5.4793008794000002126 0 0 0 0 0 
3.4673930321599999438 0 0 0 0 0 
3.8574835387799999431 0 0 0 0 0 
3.6188507901300002167 0 0 0 0 0 
4.3809764158900001974 0 0 0 0 0 
2.44722266850999981 0 0 0 0 0 
3.2495863990900000218 0 0 0 0 0 
5.8246114807399997915 0 0 0 0 0 
6.386678211859999621 0 0 0 0 0 
3.3363220051899999952 0 0 0 0 0 
5.544693193599999681 0 0 0 0 0 
2.602598790160000064 0 0 0 0 0 
3.3306378480299998479 0 0 0 0 0 
3.9586203238799999582 0 0 0 0 0 
4.6406812207300003337 0 0 0 0 0 
2.1988056126600001861 0 0 0 0 0 
0.94745104193999996056 0 0 0 0 0 
2.1762561522300001293 0 0 0 0 0 
2.9808601825499998483 0 0 0 0 0 
3.3739578833500001309 0 0 0 0 0 
1.1316010895799999414 0 0 0 0 0 
7.7547897294199996665 0 0 0 0 0 
3.7929585892599999575 0 0 0 0 0 
3.0703358703700001087 0 0 0 0 0 
2.5971336145200001333 0 0 0 0 0 
3.3404125578800001328 0 0 0 0 0 
2.5482306839099999607 0 0 0 0 0 
0.8388409076020000299 0 0 0 0 0 
3.2760123760200001719 0 0 0 0 0 
2.0920690761900000432 0 0 0 0 0 
4.3764395904500004164 0 0 0 0 0 
1.7871593741900000385 0 0 0 0 0 
3.9327831635899999085 0 0 0 0 0 
3.738154783900000222 0 0 0 0 0 
3.8555884409800000867 0 0 0 0 0 
3.9392925351299998837 0 0 0 0 0 
3.774419827700000063 0 0 0 0 0 
4.2230280567499995925 0 0 0 0 0 
3.5664339905300002087 0 0 0 0 0 
2.0999388147100002122 0 0 0 0 0 
8.0130649807399993989 0 0 0 0 0 
2.8637070177899999202 0 0 0 0 0 
3.6623142775500001633 0 0 0 0 0 
3.7756709321400001578 0 0 0 0 0 
2.4126856921800001743 0 0 0 0 0 
2.1544810695900000752 0 0 0 0 0 
4.4321442624299995927 0 0 0 0 0 
3.530364154699999979 0 0 0 0 0 
5.7264515551799997084 0 0 0 0 0 
1.8579945055700000101 0 0 0 0 0 
3.4723171742300000808 0 0 0 0 0 
2.4065123030799999704 0 0 0 0 0 
3.3458310554900001499 0 0 0 0 0 
1.0963198224099999223 0 0 0 0 0 
3.4940169879299998179 0 0 0 0 0 
2.9840897699100001894 0 0 0 0 0 
4.3584602425199996389 0 0 0 0 0 
3.9018659532500001852 0 0 0 0 0 
3.8009818025399999541 0 0 0 0 0 
2.7011631649700000857 0 0 0 0 0 
3.0421128088599997952 0 0 0 0 0 
2.3816667557999999794 0 0 0 0 0 
3.4641309040000001218 0 0 0 0 0 
3.3018431515999999704 0 0 0 0 0 
1.7885660278799999645 0 0 0 0 0 
3.2723248623800000878 0 0 0 0 0 
3.9944837317099999296 0 0 0 0 0 
4.0876186934899996217 0 0 0 0 0 
1.8699556863499999793 0 0 0 0 0 
7.7538786410400000193 0 0 0 0 0 
2.8457794976300001544 0 0 0 0 0 
4.30330799005000042 0 0 0 0 0 
2.2875458450799999177 0 0 0 0 0 
2.4481831173400001589 0 0 0 0 0 
3.5663278857499998153 0 0 0 0 0 
1.2821593363699999024 0 0 0 0 0 
4.2173698706899998001 0 0 0 0 0 
1.6041967301499999721 0 0 0 0 0 
3.6910134888599999137 0 0 0 0 0 
3.4221394287699999914 0 0 0 0 0 
3.1473043973500001158 0 0 0 0 0 
2.8142763877300001063 0 0 0 0 0 
2.9418747892799999022 0 0 0 0 0 
2.6464712775999998939 0 0 0 0 0 
4.0878203103799997109 0 0 0 0 0 
5.4636248083499996397 0 0 0 0 0 
4.1990440642399997628 0 0 0 0 0 
4.3505100313199998041 0 0 0 0 0 
4.179269766700000055 0 0 0 0 0 
3.9849660857299999961 0 0 0 0 0 
2.2468233738699998625 0 0 0 0 0 
5.3159995508599999781 0 0 0 0 0 
3.1147588571000000002 0 0 0 0 0 
3.8053003675300001163 0 0 0 0 0 
3.3894880915900000851 0 0 0 0 0 
4.8831244981399999361 0 0 0 0 0 
3.4756623674900000154 0 0 0 0 0 
1.1851521563200000386 0 0 0 0 0 
1.138711716340000013 0 0 0 0 0 
2.496172328570000154 0 0 0 0 0 
3.0802721743000001098 0 0 0 0 0 
4.0984553155999998708 0 0 0 0 0 
2.9431180625699999709 0 0 0 0 0 
2.0262604922000000407 0 0 0 0 0 
1.9316334066200000485 0 0 0 0 0 
7.6492547834799999862 0 0 0 0 0 
2.9348827348799999548 0 0 0 0 0 
3.9369384059599998871 0 0 0 0 0 
3.377717982070000069 0 0 0 0 0 
1.7633844731699999109 0 0 0 0 0 
2.1702615154800000141 0 0 0 0 0 
4.2495131157400001243 0 0 0 0 0 
7.3334154625999996568 0 0 0 0 0 
3.7635201554000001778 0 0 0 0 0 
1.9888586990699999024 0 0 0 0 0 
2.3739535301600001027 0 0 0 0 0 
7.4210235576299998783 0 0 0 0 0 
3.7663070744099997889 0 0 0 0 0 
4.3754857029499998333 0 0 0 0 0 
2.9952014278200000952 0 0 0 0 0 
4.1602974195699999882 0 0 0 0 0 
2.1112486240299999096 0 0 0 0 0 
3.4748438005399999717 0 0 0 0 0 
3.6982563348599999387 0 0 0 0 0 
2.0478478199699998719 0 0 0 0 0 
3.9917722916899998076 0 0 0 0 0 
2.3057159630699999298 0 0 0 0 0 
2.8270158445799999924 0 0 0 0 0 
1.4245064938600000559 0 0 0 0 0 
3.9829051541000000114 0 0 0 0 0 
4.1411395858800004177 0 0 0 0 0 
1.8471608355699999926 0 0 0 0 0 
3.3176367689899999291 0 0 0 0 0 
6.3899199603600003172 0 0 0 0 0 
2.7991484638699999365 0 0 0 0 0 
1.9196107178799999282 0 0 0 0 0 
3.4029521456500000376 0 0 0 0 0 
2.1989940852899998447 0 0 0 0 0 
3.8485996649200000519 0 0 0 0 0 
3.7770479725200001297 0 0 0 0 0 
3.2211526383499999859 0 0 0 0 0 
3.8527149672599998453 0 0 0 0 0 
4.6556311528099998398 0 0 0 0 0 
2.7444010873799999928 0 0 0 0 0 
3.4080149662100001073 0 0 0 0 0 
3.5085554947599999487 0 0 0 0 0 
2.4892952799899998872 0 0 0 0 0 
3.1917317477500000145 0 0 0 0 0 
2.5460406281800000983 0 0 0 0 0 
2.717500810629999819 0 0 0 0 0 
2.9801166439900002025 0 0 0 0 0 
3.9056933343999999941 0 0 0 0 0 
2.6554695041300000469 0 0 0 0 0 
1.3181275159000001018 0 0 0 0 0 
2.1613303852099998714 0 0 0 0 0 
1.3213631498300000278 0 0 0 0 0 
2.5218842787799999883 0 0 0 0 0 
8.5484706777399992461 0 0 0 0 0 
3.4401229629599998638 0 0 0 0 0 
1.6779727313499999131 0 0 0 0 0 
2.3730061174400001178 0 0 0 0 0 
2.6926031758199999722 0 0 0 0 0 
3.0491985455799999194 0 0 0 0 0 
2.5070375836799998481 0 0 0 0 0 
2.3513346682599998161 0 0 0 0 0 
0.63888831616899999233 0 0 0 0 0 
3.1141064530200002203 0 0 0 0 0 
3.2265950556099998181 0 0 0 0 0 
1.753746087119999908 0 0 0 0 0 
2.0486830944399998522 0 0 0 0 0 
2.491103757119999873 0 0 0 0 0 
7.9716346570500000723 0 0 0 0 0 
2.6031694367100000065 0 0 0 0 0 
4.0522712404099996419 0 0 0 0 0 
4.5641535119299998513 0 0 0 0 0 
9.5143158136599996766 0 0 0 0 0 
4.0519694288799996684 0 0 0 0 0 
3.4920882458700002182 0 0 0 0 0 
3.882521748069999834 0 0 0 0 0 
4.6626022770900004133 0 0 0 0 0 
2.2072710941799997819 0 0 0 0 0 
2.9486875510399999101 0 0 0 0 0 
1.772906000339999899 0 0 0 0 0 
4.3875145947699998317 0 0 0 0 0 
4.8605067648600002173 0 0 0 0 0 
2.1235880511100000412 0 0 0 0 0 
3.1141711175700002023 0 0 0 0 0 
1.754869980719999889 0 0 0 0 0 
3.5545753754299997951 0 0 0 0 0 
8.9717622494799993405 0 0 0 0 0 
2.9893631269099998349 0 0 0 0 0 
3.4145039990099999017 0 0 0 0 0 
3.4958196036800002204 0 0 0 0 0 
3.0419553283799998233 0 0 0 0 0 
3.5719699514499998472 0 0 0 0 0 
3.24526550567999994 0 0 0 0 0 
4.2866881594199996997 0 0 0 0 0 
3.82096602313 0 0 0 0 0 
3.7768118499500000773 0 0 0 0 0 
2.8789343199699999332 0 0 0 0 0 
4.7065891965100004057 0 0 0 0 0 
3.1289098534900001702 0 0 0 0 0 
3.1141064530200002203 0 0 0 0 0 
5.4546553287800003673 0 0 0 0 0 
5.494783414949999667 0 0 0 0 0 
5.4690010047199999477 0 0 0 0 0 
4.2393991218300000057 0 0 0 0 0 
3.0859321745299999051 0 0 0 0 0 
4.7039355931399997601 0 0 0 0 0 
4.0738917601300004279 0 0 0 0 0 
2.5742128049700001569 0 0 0 0 0 
0.79051828302399995696 0 0 0 0 0 
3.4646396177600000676 0 0 0 0 0 
1.5255432726200000015 0 0 0 0 0 
3.4857979997499999314 0 0 0 0 0 
3.752379857589999812 0 0 0 0 0 
6.5419256908000003037 0 0 0 0 0 
3.7040767562300001003 0 0 0 0 0 
2.5943214829199998661 0 0 0 0 0 
2.4431869776599999255 0 0 0 0 0 
4.2391034179300000062 0 0 0 0 0 
2.4790523138900000255 0 0 0 0 0 
4.5988423015200003974 0 0 0 0 0 
3.3613497612700000694 0 0 0 0 0 
3.1051381029099998088 0 0 0 0 0 
2.4368872101000000896 0 0 0 0 0 
5.0591700281699996111 0 0 0 0 0 
3.9833476921800001769 0 0 0 0 0 
3.3615875149000000732 0 0 0 0 0 
4.3902175808599999129 0 0 0 0 0 
3.1067827774099998628 0 0 0 0 0 
3.6392906799700002196 0 0 0 0 0 
5.7169972664899999515 0 0 0 0 0 
5.723908864420000242 0 0 0 0 0 
1.4013052092400000159 0 0 0 0 0 
2.0904050980100001844 0 0 0 0 0 
1.7419649994099999368 0 0 0 0 0 
2.8003979972500001594 0 0 0 0 0 
7.893783038729999646 0 0 0 0 0 
3.4684582824999998785 0 0 0 0 0 
2.3462818812799999257 0 0 0 0 0 
3.9210122010099999201 0 0 0 0 0 
3.0476119031199999654 0 0 0 0 0 
5.7793833593799996962 0 0 0 0 0 
3.0471292205200000147 0 0 0 0 0 
3.2673951881000000697 0 0 0 0 0 
3.411731853260000058 0 0 0 0 0 
7.5368530025300000119 0 0 0 0 0 
2.8288682927800001821 0 0 0 0 0 
3.3820480638300001175 0 0 0 0 0 
4.2027864448300000788 0 0 0 0 0 
2.5901504404299999784 0 0 0 0 0 
4.8460757705699997189 0 0 0 0 0 
2.8086574795499998913 0 0 0 0 0 
5.5059038368399999541 0 0 0 0 0 
6.8713785658899997344 0 0 0 0 0 
4.0094246131900002084 0 0 0 0 0 
2.0228325525300001608 0 0 0 0 0 
3.077569866280000177 0 0 0 0 0 
4.6219464780699999196 0 0 0 0 0 
3.9269742106500000745 0 0 0 0 0 
6.5046042728699999813 0 0 0 0 0 
2.774876972910000017 0 0 0 0 0 
4.7423913617300001988 0 0 0 0 0 
7.4010004580300003951 0 0 0 0 0 
2.8610155047200001022 0 0 0 0 0 
3.5395114518600001574 0 0 0 0 0 
1.5655056351400000736 0 0 0 0 0 
4.3885510144599999549 0 0 0 0 0 
7.287242477150000397 0 0 0 0 0 
4.4282605942400001808 0 0 0 0 0 
3.1962484612300001707 0 0 0 0 0 
2.9120794323200001052 0 0 0 0 0 
5.2683804486900003283 0 0 0 0 0 
4.1054135689400004239 0 0 0 0 0 
2.669567630359999999 0 0 0 0 0 
1.0647417135899999163 0 0 0 0 0 
3.1776576449000000224 0 0 0 0 0 
3.6239160902499998329 0 0 0 0 0 
2.8582183753599998965 0 0 0 0 0 
5.310391722930000391 0 0 0 0 0 
2.6295488087300000757 0 0 0 0 0 
3.3225848771300001694 0 0 0 0 0 
3.4298679985499997969 0 0 0 0 0 
4.3477202214800003688 0 0 0 0 0 
4.1129017824799998237 0 0 0 0 0 
1.2135358462800001078 0 0 0 0 0 
3.7438037690399998958 0 0 0 0 0 
4.7988513222999999996 0 0 0 0 0 
3.8706547173199998824 0 0 0 0 0 
4.4255306421800000294 0 0 0 0 0 
4.8432504320799996123 0 0 0 0 0 
2.8952169839500001558 0 0 0 0 0 
8.2992377543100008808 0 0 0 0 0 
4.0032577132800000186 0 0 0 0 0 
7.9389595677100004423 0 0 0 0 0 
3.1541627844899999822 0 0 0 0 0 
3.8891317708500001693 0 0 0 0 0 
0.91549551825499997371 0 0 0 0 0 
4.2397559896899998932 0 0 0 0 0 
2.6435455266200000857 0 0 0 0 0 
2.9961648622800001185 0 0 0 0 0 
2.5842353190299998111 0 0 0 0 0 
3.0762532975800001012 0 0 0 0 0 
3.109076100409999821 0 0 0 0 0 
2.5082860253099998893 0 0 0 0 0 
3.1734411314200001719 0 0 0 0 0 
2.7246373380999999725 0 0 0 0 0 
4.8979238372899995824 0 0 0 0 0 
1.167665273839999962 0 0 0 0 0 
4.5421060038199998488 0 0 0 0 0 
4.5304311717900001 0 0 0 0 0 
3.2325801489699999003 0 0 0 0 0 
4.9212234706900002124 0 0 0 0 0 
1.3198316699799998997 0 0 0 0 0 
3.2246448760900001673 0 0 0 0 0 
7.7134737050200001818 0 0 0 0 0 
2.3853225658100001283 0 0 0 0 0 
4.7727231988699996279 0 0 0 0 0 
1.6391281836200000122 0 0 0 0 0 
4.420859245719999997 0 0 0 0 0 
2.3684171102099997874 0 0 0 0 0 
5.5228352586299997995 0 0 0 0 0 
2.4862375189399998909 0 0 0 0 0 
1.5027954683199999941 0 0 0 0 0 
5.041739946299999886 0 0 0 0 0 
3.7559688253000000913 0 0 0 0 0 
4.7651962985900002678 0 0 0 0 0 
5.8831275363199999617 0 0 0 0 0 
3.6943089722399999886 0 0 0 0 0 
3.89157191265999991 0 0 0 0 0 
2.3611170177199998221 0 0 0 0 0 
2.5390388270000001647 0 0 0 0 0 
6.3285354263800002173 0 0 0 0 0 
4.4179909871299996027 0 0 0 0 0 
1.1228673263299999707 0 0 0 0 0 
3.9601970214499999656 0 0 0 0 0 
3.0269403615699999044 0 0 0 0 0 
2.6914378208600000519 0 0 0 0 0 
3.3717639092099997988 0 0 0 0 0 
3.1473043973500001158 0 0 0 0 0 
3.8820890856400001034 0 0 0 0 0 
1.9660761536399999905 0 0 0 0 0 
3.3809190754700000348 0 0 0 0 0 
2.9120794323200001052 0 0 0 0 0 
6.2402189669999996724 0 0 0 0 0 
4.9550767386599998687 0 0 0 0 0 
6.2640519195299999566 0 0 0 0 0 
4.9761664515800001496 0 0 0 0 0 
4.4834222624900004206 0 0 0 0 0 
1.0000727260499999716 0 0 0 0 0 
0.86165995928700001016 0 0 0 0 0 
3.3527777069799999943 0 0 0 0 0 
2.7807576124499999715 0 0 0 0 0 
2.474820318459999946 0 0 0 0 0 
4.1079605015100000287 0 0 0 0 0 
2.6303679247799998109 0 0 0 0 0 
2.8523609256900002151 0 0 0 0 0 
2.5107781340900001688 0 0 0 0 0 
2.7613201487099998666 0 0 0 0 0 
3.8632549866799998917 0 0 0 0 0 
3.8069172505100001835 0 0 0 0 0 
3.4742329328800001242 0 0 0 0 0 
4.5730323413100002483 0 0 0 0 0 
3.3554931661500000395 0 0 0 0 0 
3.4639130100800001877 0 0 0 0 0 
4.5383638305899998144 0 0 0 0 0 
2.4255820298800001567 0 0 0 0 0 
3.442242041560000132 0 0 0 0 0 
2.9964038212299999309 0 0 0 0 0 
3.6676778670500000956 0 0 0 0 0 
2.2139200263499998478 0 0 0 0 0 
2.3840616651399999526 0 0 0 0 0 
3.3809761490299998776 0 0 0 0 0 
2.3574560630499998837 0 0 0 0 0 
3.9792413730499998081 0 0 0 0 0 
0.970086998401999967 0 0 0 0 0 
0.68140237538000003603 0 0 0 0 0 
3.531309994209999914 0 0 0 0 0 
2.1746735726000001598 0 0 0 0 0 
5.2301371989899996251 0 0 0 0 0 
3.1307450518299999587 0 0 0 0 0 
1.0066049664700000843 0 0 0 0 0 
3.3222266150099999393 0 0 0 0 0 
2.9692393347300001238 0 0 0 0 0 
1.5017608068699999091 0 0 0 0 0 
3.0525585130900001474 0 0 0 0 0 
3.5737291664500001609 0 0 0 0 0 
3.7973786332700001367 0 0 0 0 0 
3.5907540638399999544 0 0 0 0 0 
3.502609029889999892 0 0 0 0 0 
4.8156434490300004114 0 0 0 0 0 
2.9607438092899998061 0 0 0 0 0 
2.9458101416099999881 0 0 0 0 0 
3.9424174297099998654 0 0 0 0 0 
2.6824093232799999242 0 0 0 0 0 
2.6055523638200002168 0 0 0 0 0 
3.3370615875000000372 0 0 0 0 0 
2.2240146926399999572 0 0 0 0 0 
3.5061477976500001752 0 0 0 0 0 
3.2657390102099999041 0 0 0 0 0 
1.6084229445700000127 0 0 0 0 0 
3.1165826413199999578 0 0 0 0 0 
2.4590701691099998705 0 0 0 0 0 
2.2449880650199998122 0 0 0 0 0 
3.4188382798800001083 0 0 0 0 0 
3.7275517696399997902 0 0 0 0 0 
8.4579331004499991309 0 0 0 0 0 
2.8128417596699999415 0 0 0 0 0 
4.1401583865299995679 0 0 0 0 0 
4.3012154484699998136 0 0 0 0 0 
1.491292699109999953 0 0 0 0 0 
2.2892604781400001102 0 0 0 0 0 
4.889096582379999667 0 0 0 0 0 
1.8775411245099999924 0 0 0 0 0 
3.0934540649799999734 0 0 0 0 0 
3.463925386820000174 0 0 0 0 0 
2.3157435268599999567 0 0 0 0 0 
2.6897176446799999638 0 0 0 0 0 
3.1980533062999998428 0 0 0 0 0 
5.9715760292200004145 0 0 0 0 0 
4.0720614978400000439 0 0 0 0 0 
2.1752246732499997961 0 0 0 0 0 
2.9259786330700001677 0 0 0 0 0 
2.1411069872800001512 0 0 0 0 0 
2.6360119630300000715 0 0 0 0 0 
5.6521546652300003188 0 0 0 0 0 
6.1313506265299997366 0 0 0 0 0 
2.5605339484599998201 0 0 0 0 0 
2.8667265634799998786 0 0 0 0 0 
1.8536518232800001105 0 0 0 0 0 
3.8185700496699999107 0 0 0 0 0 
1.2234005394000000422 0 0 0 0 0 
4.5572230329599996423 0 0 0 0 0 
5.4919721719799996507 0 0 0 0 0 
3.2087598637900001108 0 0 0 0 0 
4.9320606723599995647 0 0 0 0 0 
3.8818444858599998604 0 0 0 0 0 
3.9412921170000001503 0 0 0 0 0 
2.8096390282699998941 0 0 0 0 0 
3.3776437051800001221 0 0 0 0 0 
3.4398658488499997965 0 0 0 0 0 
4.1754540422700001656 0 0 0 0 0 
4.5670599056999998666 0 0 0 0 0 
4.9096656744300002373 0 0 0 0 0 
3.8066459619500001565 0 0 0 0 0 
3.5251292806299998617 0 0 0 0 0 
2.955529395560000161 0 0 0 0 0 
1.8472114395000001075 0 0 0 0 0 
0.91098322402999998282 0 0 0 0 0 
2.8718440956400002051 0 0 0 0 0 
2.8551270639199999302 0 0 0 0 0 
3.877584225730000167 0 0 0 0 0 
3.4184805199500001294 0 0 0 0 0 
4.1308559941200000409 0 0 0 0 0 
4.5927115131000002535 0 0 0 0 0 
2.9780442243100000432 0 0 0 0 0 
3.2693919181000001828 0 0 0 0 0 
5.0110696165100003796 0 0 0 0 0 
3.6767577727099998164 0 0 0 0 0 
3.7664165626399999098 0 0 0 0 0 
3.9430645921699998269 0 0 0 0 0 
3.8995812882599998339 0 0 0 0 0 
6.0415255266900000919 0 0 0 0 0 
2.7357541937700000645 0 0 0 0 0 
1.4878513047399999358 0 0 0 0 0 
5.3309250472300000467 0 0 0 0 0 
5.9090367861999997245 0 0 0 0 0 
3.0869029473600000379 0 0 0 0 0 
3.4065301670000001089 0 0 0 0 0 
3.1434491897600000954 0 0 0 0 0 
0.77080102315099996435 0 0 0 0 0 
4.961795697290000362 0 0 0 0 0 
2.8503722553599999401 0 0 0 0 0 
5.3662436105199997627 0 0 0 0 0 
2.8283607184199999196 0 0 0 0 0 
6.4193752932699998937 0 0 0 0 0 
2.8655106686399998139 0 0 0 0 0 
0.64852085003699999621 0 0 0 0 0 
5.8569215150599998054 0 0 0 0 0 
5.6191189202200000352 0 0 0 0 0 
3.822838000830000027 0 0 0 0 0 
3.6724097984799999317 0 0 0 0 0 
4.034353995000000026 0 0 0 0 0 
0.96408477173499995683 0 0 0 0 0 
5.3817269507000000672 0 0 0 0 0 
4.1744325647800000212 0 0 0 0 0 
1.3251035581099999128 0 0 0 0 0 
2.8808608634800001447 0 0 0 0 0 
3.5311952254999998679 0 0 0 0 0 
0.94920953090600002078 0 0 0 0 0 
2.8952996846199998693 0 0 0 0 0 
2.1447210816300001923 0 0 0 0 0 
9.6323348994700008774 0 0 0 0 0 
4.6569563283999997338 0 0 0 0 0 
2.2079256686800001752 0 0 0 0 0 
3.1878727605899999098 0 0 0 0 0 
1.3093842071199999211 0 0 0 0 0 
2.9685974620599999696 0 0 0 0 0 
4.1257105534400002611 0 0 0 0 0 
2.7081510551900001005 0 0 0 0 0 
4.906157195829999651 0 0 0 0 0 
1.1846195920700000048 0 0 0 0 0 
3.1090003151299998585 0 0 0 0 0 
2.8471251341400001245 0 0 0 0 0 
4.560416752840000143 0 0 0 0 0 
3.8666864674100001054 0 0 0 0 0 
4.8157101902599999121 0 0 0 0 0 
4.1611074348899999009 0 0 0 0 0 
5.1539024500400003603 0 0 0 0 0 
4.2879019016799997388 0 0 0 0 0 
4.0271352274799996351 0 0 0 0 0 
2.8876488875600001549 0 0 0 0 0 
2.5030492992700001942 0 0 0 0 0 
6.9040757548100000207 0 0 0 0 0 
1.2797451983699998923 0 0 0 0 0 
2.3121115556800000412 0 0 0 0 0 
2.3509431088900001328 0 0 0 0 0 
2.2230626140299998283 0 0 0 0 0 
2.2535967828699998705 0 0 0 0 0 
2.2782450135899998678 0 0 0 0 0 
3.0422541194199999026 0 0 0 0 0 
3.1788078742099998841 0 0 0 0 0 
2.8283607184199999196 0 0 0 0 0 
6.1952047967199996847 0 0 0 0 0 
3.0452863270999999123 0 0 0 0 0 
3.281297286480000075 0 0 0 0 0 
4.6279672134699998409 0 0 0 0 0 
4.7479145971000003001 0 0 0 0 0 
3.4372831995899999491 0 0 0 0 0 
3.3944551826899997948 0 0 0 0 0 
3.3010018382399999304 0 0 0 0 0 
3.4501702652100001423 0 0 0 0 0 
4.3459552058300001676 0 0 0 0 0 
3.1450569105000001358 0 0 0 0 0 
3.6293034917800000017 0 0 0 0 0 
4.7330288920800001051 0 0 0 0 0 
2.2866327797900001251 0 0 0 0 0 
5.114456718099999577 0 0 0 0 0 
4.3268800985800002223 0 0 0 0 0 
2.1586294756400001837 0 0 0 0 0 
6.1669248578699997765 0 0 0 0 0 
2.3365880670400001051 0 0 0 0 0 
6.0722372004200000362 0 0 0 0 0 
2.8587274982299999415 0 0 0 0 0 
4.5963933909700003255 0 0 0 0 0 
3.1592335096899999414 0 0 0 0 0 
2.1927414817800001678 0 0 0 0 0 
3.7615555618799998427 0 0 0 0 0 
2.8356493712300001597 0 0 0 0 0 
5.5000938586499996674 0 0 0 0 0 
3.350699962130000209 0 0 0 0 0 
3.4781504268500000876 0 0 0 0 0 
3.0647080801699999597 0 0 0 0 0 
3.4885101451299997954 0 0 0 0 0 
1.5580457724200000857 0 0 0 0 0 
2.5441764745399999548 0 0 0 0 0 
3.0486848332999998412 0 0 0 0 0 
4.477347183710000067 0 0 0 0 0 
3.2078299506299998711 0 0 0 0 0 
4.6016495228099998371 0 0 0 0 0 
4.0642519510400001437 0 0 0 0 0 
6.4497488008700001316 0 0 0 0 0 
1.9330680528499999404 0 0 0 0 0 
3.2216003346700001764 0 0 0 0 0 
3.2468480280100000535 0 0 0 0 0 
3.2915718977899999231 0 0 0 0 0 
3.4377611060099999563 0 0 0 0 0 
4.1619112242199998164 0 0 0 0 0 
3.4855455057400002161 0 0 0 0 0 
3.683681462320000044 0 0 0 0 0 
3.289577351310000175 0 0 0 0 0 
3.0407931764599998026 0 0 0 0 0 
2.7905592008700002005 0 0 0 0 0 
4.2746175918800002336 0 0 0 0 0 
3.2244531333799999473 0 0 0 0 0 
3.9324884161299999974 0 0 0 0 0 
2.7361324652999998719 0 0 0 0 0 
3.3342501686900001268 0 0 0 0 0 
2.5197040731100002198 0 0 0 0 0 
4.0456636246900004039 0 0 0 0 0 
2.2490222698100001963 0 0 0 0 0 
4.5831544913200001901 0 0 0 0 0 
3.5492165946299998325 0 0 0 0 0 
2.9401264062900001051 0 0 0 0 0 
3.8073475338899998022 0 0 0 0 0 
7.4997715853100004324 0 0 0 0 0 
2.6435455266200000857 0 0 0 0 0 
3.0192325679800000593 0 0 0 0 0 
4.3403455503100003554 0 0 0 0 0 
2.8338739193700002161 0 0 0 0 0 
4.5037766184699998817 0 0 0 0 0 
1.8222526598799999586 0 0 0 0 0 
2.9973932247500001402 0 0 0 0 0 
3.1865535414999999198 0 0 0 0 0 
3.8159374345799998984 0 0 0 0 0 
2.335325394479999872 0 0 0 0 0 
1.9134766954499999869 0 0 0 0 0 
4.3911106536600001959 0 0 0 0 0 
3.0988067203999998256 0 0 0 0 0 
3.241827800239999835 0 0 0 0 0 
7.0183275740699997414 0 0 0 0 0 
3.8647642126399999185 0 0 0 0 0 
4.572925650350000204 0 0 0 0 0 
1.3939693192200000027 0 0 0 0 0 
3.1961918701899998396 0 0 0 0 0 
3.6746133654999999507 0 0 0 0 0 
9.708358321960000481 0 0 0 0 0 
3.3368961107600001448 0 0 0 0 0 
2.9550200225799998499 0 0 0 0 0 
4.3129037972099997233 0 0 0 0 0 
4.9768338198100003922 0 0 0 0 0 
3.450135864299999966 0 0 0 0 0 
1.3942229001899999474 0 0 0 0 0 
3.5950614478600000368 0 0 0 0 0 
3.5726006322199999055 0 0 0 0 0 
2.51778555404000004 0 0 0 0 0 
3.0452119039199998518 0 0 0 0 0 
4.9672418242900002738 0 0 0 0 0 
2.5977604115699999277 0 0 0 0 0 
5.1061884383700002488 0 0 0 0 0 
4.0239149806099998585 0 0 0 0 0 
2.7508719481599999135 0 0 0 0 0 
2.7301581955400000545 0 0 0 0 0 
4.1170948892099996641 0 0 0 0 0 
1.2169995895500000938 0 0 0 0 0 
4.9430440767899996857 0 0 0 0 0 
4.9647108245400000115 0 0 0 0 0 
4.0120120729300001727 0 0 0 0 0 
4.0404229285799999616 0 0 0 0 0 
3.7591327799999998405 0 0 0 0 0 
1.7040106429499999319 0 0 0 0 0 
3.5326001203300001485 0 0 0 0 0 
1.5096702079599999546 0 0 0 0 0 
1.4978423143099999226 0 0 0 0 0 
2.9787215554699999487 0 0 0 0 0 
1.3889980025599999447 0 0 0 0 0 
4.5394795288900002816 0 0 0 0 0 
4.6219571842000002349 0 0 0 0 0 
3.9001402378900000834 0 0 0 0 0 
3.4788520161899998406 0 0 0 0 0 
4.4394312638200004173 0 0 0 0 0 
3.753464799690000131 0 0 0 0 0 
2.6491179610399999689 0 0 0 0 0 
3.6098388813399999719 0 0 0 0 0 
5.3399299667099997535 0 0 0 0 0 
7.497961442520000297 0 0 0 0 0 
3.4812535289099999503 0 0 0 0 0 
6.2984897850200001201 0 0 0 0 0 
3.626970135640000148 0 0 0 0 0 
2.9561841241899999844 0 0 0 0 0 
1.256721376010000002 0 0 0 0 0 
2.1556215300599999019 0 0 0 0 0 
2.245137317160000201 0 0 0 0 0 
5.2944849856599995874 0 0 0 0 0 
4.557289375159999878 0 0 0 0 0 
2.2648265564500000835 0 0 0 0 0 
1.0675847632799999598 0 0 0 0 0 
3.8137460594800001168 0 0 0 0 0 
1.4383693546000000385 0 0 0 0 0 
0.90409549311799997096 0 0 0 0 0 
7.715088121550000011 0 0 0 0 0 
0.98497755938400000097 0 0 0 0 0 
1.6314658420999998967 0 0 0 0 0 
3.4876453538600000748 0 0 0 0 0 
3.3322838505500000927 0 0 0 0 0 
2.8829588807599999534 0 0 0 0 0 
2.9428619462099998572 0 0 0 0 0 
5.3988577602800003064 0 0 0 0 0 
1.8964877914200000131 0 0 0 0 0 
2.1032774680999999362 0 0 0 0 0 
3.6947658885400000983 0 0 0 0 0 
4.7133584103599996951 0 0 0 0 0 
3.8176184589600001829 0 0 0 0 0 
3.4135171899599998646 0 0 0 0 0 
3.382179200529999985 0 0 0 0 0 
4.2459595449099998277 0 0 0 0 0 
1.5779374103199999002 0 0 0 0 0 
3.4808365578000000085 0 0 0 0 0 
4.0991941740699999741 0 0 0 0 0 
3.9991723877099998319 0 0 0 0 0 
4.6758769368599999439 0 0 0 0 0 
5.8978099773799996797 0 0 0 0 0 
4.9222218654600000676 0 0 0 0 0 
3.1217155727399998888 0 0 0 0 0 
2.5163085515099998801 0 0 0 0 0 
1.2590533427699999169 0 0 0 0 0 
3.1167481610199998521 0 0 0 0 0 
0.86750093422999996484 0 0 0 0 0 
3.3959670157300001492 0 0 0 0 0 
5.1068106924199998531 0 0 0 0 0 
3.7737016358900001833 0 0 0 0 0 
4.2255024017400000247 0 0 0 0 0 
1.3751300287299998981 0 0 0 0 0 
3.2492503731200002015 0 0 0 0 0 
3.8858470372100000212 0 0 0 0 0 
3.3861585723099998368 0 0 0 0 0 
3.7569052756099998724 0 0 0 0 0 
1.7695775470499999216 0 0 0 0 0 
3.3143969651599998194 0 0 0 0 0 
5.3523460277500003457 0 0 0 0 0 
6.8146075296999999438 0 0 0 0 0 
1.6261659784199999912 0 0 0 0 0 
4.037698950570000278 0 0 0 0 0 
3.0663552214199998325 0 0 0 0 0 
3.7618862600299998178 0 0 0 0 0 
4.5083757926599998811 0 0 0 0 0 
3.9309406382500000632 0 0 0 0 0 
2.8710401941299998896 0 0 0 0 0 
3.7135750475200000054 0 0 0 0 0 
4.9266452390499999581 0 0 0 0 0 
2.7860997843800001661 0 0 0 0 0 
3.4209378060499999741 0 0 0 0 0 
2.8502351154399998556 0 0 0 0 0 
2.9308486774800002195 0 0 0 0 0 
9.7112590477299995939 0 0 0 0 0 
2.3999844716199998373 0 0 0 0 0 
3.2964215346599998746 0 0 0 0 0 
6.4367965071600004023 0 0 0 0 0 
2.5461504691000000911 0 0 0 0 0 
3.7882576953600000103 0 0 0 0 0 
4.2270663270300001813 0 0 0 0 0 
5.4650867357999999285 0 0 0 0 0 
3.7656982037599999735 0 0 0 0 0 
7.6146213103899995644 0 0 0 0 0 
3.2284545803100002104 0 0 0 0 0 
1.4200265718400000292 0 0 0 0 0 
5.6003348716000003193 0 0 0 0 0 
5.9121847810799996736 0 0 0 0 0 
2.3647662740899999534 0 0 0 0 0 
0.88098100699799997138 0 0 0 0 0 
4.6765068397600000338 0 0 0 0 0 
4.1162666372399998593 0 0 0 0 0 
1.7124215507800000236 0 0 0 0 0 
6.0114008648299996906 0 0 0 0 0 
7.6452538143500001766 0 0 0 0 0 
2.5563196333599997878 0 0 0 0 0 
2.3938355740700001384 0 0 0 0 0 
6.3278059821200001167 0 0 0 0 0 
2.8461110810800001047 0 0 0 0 0 
1.2429490797700000204 0 0 0 0 0 
4.3561693403200001384 0 0 0 0 0 
2.8583066262300000915 0 0 0 0 0 
4.3868274379100000715 0 0 0 0 0 

250 15
6.494829798346060112e-01 7.603761298891231757e-01 1.000000000000000000e+00 0.000000000000000000e+00 9.998122904258899268e-01 0.000000000000000000e+00 0.000000000000000000e+00 0.000000000000000000e+00 0.000000000000000000e+00 0.000000000000000000e+00 0.000000000000000000e+00 0.000000000000000000e+00 0.000000000000000000e+00 0.000000000000000000e+00 0.000000000000000000e+00
7.372158996443435308e-01 6.756572483971301502e-01 1.000000000000000000e+00 0.000000000000000000e+00 4.841337656815191126e-01 0.000000000000000000e+00 0.000000000000000000e+00 0.000000000000000000e+00 0.000000000000000000e+00 0.000000000000000000e+00 0.000000000000000000e+00 0.000000000000000000e+00 0.000000000000000000e+00 0.000000000000000000e+00 0.000000000000000000e+00
7.141048558094251764e-01 7.000387524340349055e-01 1.000000000000000000e+00 0.000000000000000000e+00 9.507774962827970650e-04 1.000000000000000000e+00 0.000000000000000000e+00 0.000000000000000000e+00 0.000000000000000000e+00 0.000000000000000000e+00 0.000000000000000000e+00 0.000000000000000000e+00 0.000000000000000000e+00 0.000000000000000000e+00 0.000000000000000000e+00
4.619993595787804663e-01 8.868802578413822468e-01 1.000000000000000000e+00 0.000000000000000000e+00 3.724910542957319409e-04 1.000000000000000000e+00 0.000000000000000000e+00 0.000000000000000000e+00 0.000000000000000000e+00 0.000000000000000000e+00 0.000000000000000000e+00 0.000000000000000000e+00 0.000000000000000000e+00 0.000000000000000000e+00 0.000000000000000000e+00
8.023742385564248958e-02 9.967757801095540326e-01 1.000000000000000000e+00 0.000000000000000000e+00 9.835709790970577071e-01 0.000000000000000000e+00 0.000000000000000000e+00 0.000000000000000000e+00 0.000000000000000000e+00 0.000000000000000000e+00 0.000000000000000000e+00 0.000000000000000000e+00 0.000000000000000000e+00 0.000000000000000000e+00 0.000000000000000000e+00
9.648713203881742473e-02 -9.953342319798530458e-01 1.000000000000000000e+00 0.000000000000000000e+00 7.021046145010743089e-01 0.000000000000000000e+00 0.000000000000000000e+00 0.000000000000000000e+00 0.000000000000000000e+00 0.000000000000000000e+00 0.000000000000000000e+00 0.000000000000000000e+00 0.000000000000000000e+00 0.000000000000000000e+00 0.000000000000000000e+00
9.535167592652228352e-01 -3.013399903768947952e-01 1.000000000000000000e+00 0.000000000000000000e+00 4.075364396866449149e-03 1.000000000000000000e+00 0.000000000000000000e+00 0.000000000000000000e+00 0.000000000000000000e+00 0.000000000000000000e+00 0.000000000000000000e+00 0.000000000000000000e+00 0.000000000000000000e+00 0.000000000000000000e+00 0.000000000000000000e+00
9.027361263913112888e-01 -4.301947072059469357e-01 1.000000000000000000e+00 0.000000000000000000e+00 2.349513262134000094e-05 1.000000000000000000e+00 0.000000000000000000e+00 0.000000000000000000e+00 0.000000000000000000e+00 0.000000000000000000e+00 0.000000000000000000e+00 0.000000000000000000e+00 0.000000000000000000e+00 0.000000000000000000e+00 0.000000000000000000e+00
9.340746336942360450e-01 -3.570778328165706839e-01 1.000000000000000000e+00 0.000000000000000000e+00 4.089883797871001203e-01 0.000000000000000000e+00 0.000000000000000000e+00 0.000000000000000000e+00 0.000000000000000000e+00 0.000000000000000000e+00 0.000000000000000000e+00 0.000000000000000000e+00 0.000000000000000000e+00 0.000000000000000000e+00 0.000000000000000000e+00
7.660467056949893383e-01 6.427849132438115953e-01 1.000000000000000000e+00 0.000000000000000000e+00 3.218156397454856599e-01 0.000000000000000000e+00 0.000000000000000000e+00 0.000000000000000000e+00 0.000000000000000000e+00 0.000000000000000000e+00 0.000000000000000000e+00 0.000000000000000000e+00 0.000000000000000000e+00 0.000000000000000000e+00 0.000000000000000000e+00
4.675833535107929984e-01 -8.839489846815825613e-01 1.000000000000000000e+00 0.000000000000000000e+00 3.254560158924521042e-05 1.000000000000000000e+00 0.000000000000000000e+00 0.000000000000000000e+00 0.000000000000000000e+00 0.000000000000000000e+00 0.000000000000000000e+00 0.000000000000000000e+00 0.000000000000000000e+00 0.000000000000000000e+00 0.000000000000000000e+00
4.156817327065419621e-01 -9.095101412816060105e-01 1.000000000000000000e+00 0.000000000000000000e+00 9.998580709814390843e-01 0.000000000000000000e+00 0.000000000000000000e+00 0.000000000000000000e+00 0.000000000000000000e+00 0.000000000000000000e+00 0.000000000000000000e+00 0.000000000000000000e+00 0.000000000000000000e+00 0.000000000000000000e+00 0.000000000000000000e+00
8.973822152985866385e-01 4.412540760897298298e-01 1.000000000000000000e+00 0.000000000000000000e+00 2.739902095477939753e-02 0.000000000000000000e+00 0.000000000000000000e+00 0.000000000000000000e+00 0.000000000000000000e+00 0.000000000000000000e+00 0.000000000000000000e+00 0.000000000000000000e+00 0.000000000000000000e+00 0.000000000000000000e+00 0.000000000000000000e+00
7.280143697815957271e-01 6.855618698494732044e-01 1.000000000000000000e+00 0.000000000000000000e+00 9.999999999999735767e-01 0.000000000000000000e+00 0.000000000000000000e+00 0.000000000000000000e+00 0.000000000000000000e+00 0.000000000000000000e+00 0.000000000000000000e+00 0.000000000000000000e+00 0.000000000000000000e+00 0.000000000000000000e+00 0.000000000000000000e+00
8.293463533606626470e-01 5.587348442395291270e-01 1.000000000000000000e+00 0.000000000000000000e+00 1.739351954445982843e-04 1.000000000000000000e+00 0.000000000000000000e+00 0.000000000000000000e+00 0.000000000000000000e+00 0.000000000000000000e+00 0.000000000000000000e+00 0.000000000000000000e+00 0.000000000000000000e+00 0.000000000000000000e+00 0.000000000000000000e+00
2.606970758200738980e-01 -9.654206516637514612e-01 1.000000000000000000e+00 0.000000000000000000e+00 4.936320518233662247e-01 0.000000000000000000e+00 0.000000000000000000e+00 0.000000000000000000e+00 0.000000000000000000e+00 0.000000000000000000e+00 0.000000000000000000e+00 0.000000000000000000e+00 0.000000000000000000e+00 0.000000000000000000e+00 0.000000000000000000e+00
7.986796122295632960e-01 6.017564931173027265e-01 1.000000000000000000e+00 0.000000000000000000e+00 9.855657653909015714e-01 0.000000000000000000e+00 0.000000000000000000e+00 0.000000000000000000e+00 0.000000000000000000e+00 0.000000000000000000e+00 0.000000000000000000e+00 0.000000000000000000e+00 0.000000000000000000e+00 0.000000000000000000e+00 0.000000000000000000e+00
3.248111355829269020e-01 9.457788992155246044e-01 1.000000000000000000e+00 0.000000000000000000e+00 2.719329382805183966e-04 1.000000000000000000e+00 0.000000000000000000e+00 0.000000000000000000e+00 0.000000000000000000e+00 0.000000000000000000e+00 0.000000000000000000e+00 0.000000000000000000e+00 0.000000000000000000e+00 0.000000000000000000e+00 0.000000000000000000e+00
9.998229944918353151e-01 1.881434785953292610e-02 1.000000000000000000e+00 0.000000000000000000e+00 1.546015829976232059e-05 1.000000000000000000e+00 0.000000000000000000e+00 0.000000000000000000e+00 0.000000000000000000e+00 0.000000000000000000e+00 0.000000000000000000e+00 0.000000000000000000e+00 0.000000000000000000e+00 0.000000000000000000e+00 0.000000000000000000e+00
8.830492980918540624e-01 -4.692802330585467696e-01 1.000000000000000000e+00 0.000000000000000000e+00 9.732102941434914722e-01 0.000000000000000000e+00 0.000000000000000000e+00 0.000000000000000000e+00 0.000000000000000000e+00 0.000000000000000000e+00 0.000000000000000000e+00 0.000000000000000000e+00 0.000000000000000000e+00 0.000000000000000000e+00 0.000000000000000000e+00
3.529347211754035873e-01 9.356479479958474954e-01 1.000000000000000000e+00 0.000000000000000000e+00 1.370862966168498800e-02 1.000000000000000000e+00 0.000000000000000000e+00 0.000000000000000000e+00 0.000000000000000000e+00 0.000000000000000000e+00 0.000000000000000000e+00 0.000000000000000000e+00 0.000000000000000000e+00 0.000000000000000000e+00 0.000000000000000000e+00
5.921466556111874002e-01 8.058302167631130608e-01 1.000000000000000000e+00 0.000000000000000000e+00 4.217985194851945827e-04 1.000000000000000000e+00 0.000000000000000000e+00 0.000000000000000000e+00 0.000000000000000000e+00 0.000000000000000000e+00 0.000000000000000000e+00 0.000000000000000000e+00 0.000000000000000000e+00 0.000000000000000000e+00 0.000000000000000000e+00
4.368227218738091611e-01 -8.995476138897577911e-01 1.000000000000000000e+00 0.000000000000000000e+00 9.999054625991941059e-01 0.000000000000000000e+00 0.000000000000000000e+00 0.000000000000000000e+00 0.000000000000000000e+00 0.000000000000000000e+00 0.000000000000000000e+00 0.000000000000000000e+00 0.000000000000000000e+00 0.000000000000000000e+00 0.000000000000000000e+00
4.979482334205504457e-01 8.672067555279726614e-01 1.000000000000000000e+00 0.000000000000000000e+00 4.701146860309163115e-04 1.000000000000000000e+00 0.000000000000000000e+00 0.000000000000000000e+00 0.000000000000000000e+00 0.000000000000000000e+00 0.000000000000000000e+00 0.000000000000000000e+00 0.000000000000000000e+00 0.000000000000000000e+00 0.000000000000000000e+00
9.442708346424772969e-01 3.291695472603735628e-01 1.000000000000000000e+00 0.000000000000000000e+00 4.855367313667619127e-06 1.000000000000000000e+00 0.000000000000000000e+00 0.000000000000000000e+00 0.000000000000000000e+00 0.000000000000000000e+00 0.000000000000000000e+00 0.000000000000000000e+00 0.000000000000000000e+00 0.000000000000000000e+00 0.000000000000000000e+00
9.992772883243512538e-01 3.801185392915473055e-02 1.000000000000000000e+00 0.000000000000000000e+00 3.576347909715864174e-04 1.000000000000000000e+00 0.000000000000000000e+00 0.000000000000000000e+00 0.000000000000000000e+00 0.000000000000000000e+00 0.000000000000000000e+00 0.000000000000000000e+00 0.000000000000000000e+00 0.000000000000000000e+00 0.000000000000000000e+00
5.329256956558248159e-01 8.461620429384404396e-01 1.000000000000000000e+00 0.000000000000000000e+00 9.995912955569925540e-01 0.000000000000000000e+00 0.000000000000000000e+00 0.000000000000000000e+00 0.000000000000000000e+00 0.000000000000000000e+00 0.000000000000000000e+00 0.000000000000000000e+00 0.000000000000000000e+00 0.000000000000000000e+00 0.000000000000000000e+00
2.443385904333010561e-01 9.696899778924538138e-01 1.000000000000000000e+00 0.000000000000000000e+00 3.029995646783993667e-05 1.000000000000000000e+00 0.000000000000000000e+00 0.000000000000000000e+00 0.000000000000000000e+00 0.000000000000000000e+00 0.000000000000000000e+00 0.000000000000000000e+00 0.000000000000000000e+00 0.000000000000000000e+00 0.000000000000000000e+00
3.112158952346061325e-01 9.503392376164011557e-01 1.000000000000000000e+00 0.000000000000000000e+00 5.490264006848158233e-04 1.000000000000000000e+00 0.000000000000000000e+00 0.000000000000000000e+00 0.000000000000000000e+00 0.000000000000000000e+00 0.000000000000000000e+00 0.000000000000000000e+00 0.000000000000000000e+00 0.000000000000000000e+00 0.000000000000000000e+00
8.946439892177027176e-01 4.467797360631242665e-01 1.000000000000000000e+00 0.000000000000000000e+00 9.739122048737256510e-01 0.000000000000000000e+00 0.000000000000000000e+00 0.000000000000000000e+00 0.000000000000000000e+00 0.000000000000000000e+00 0.000000000000000000e+00 0.000000000000000000e+00 0.000000000000000000e+00 0.000000000000000000e+00 0.000000000000000000e+00
9.381508017044886127e-01 -3.462269100766507401e-01 1.000000000000000000e+00 0.000000000000000000e+00 3.230038141637244322e-05 1.000000000000000000e+00 0.000000000000000000e+00 0.000000000000000000e+00 0.000000000000000000e+00 0.000000000000000000e+00 0.000000000000000000e+00 0.000000000000000000e+00 0.000000000000000000e+00 0.000000000000000000e+00 0.000000000000000000e+00
9.926665016883985393e-01 -1.208851373234799687e-01 1.000000000000000000e+00 0.000000000000000000e+00 9.999992313629184615e-01 0.000000000000000000e+00 0.000000000000000000e+00 0.000000000000000000e+00 0.000000000000000000e+00 0.000000000000000000e+00 0.000000000000000000e+00 0.000000000000000000e+00 0.000000000000000000e+00 0.000000000000000000e+00 0.000000000000000000e+00
9.762003539084047610e-01 -2.168706274005430812e-01 1.000000000000000000e+00 0.000000000000000000e+00 9.999999988289303143e-01 0.000000000000000000e+00 0.000000000000000000e+00 0.000000000000000000e+00 0.000000000000000000e+00 0.000000000000000000e+00 0.000000000000000000e+00 0.000000000000000000e+00 0.000000000000000000e+00 0.000000000000000000e+00 0.000000000000000000e+00
5.560940515628193248e-01 -8.311193691741568523e-01 1.000000000000000000e+00 0.000000000000000000e+00 4.444770833773676255e-05 1.000000000000000000e+00 0.000000000000000000e+00 0.000000000000000000e+00 0.000000000000000000e+00 0.000000000000000000e+00 0.000000000000000000e+00 0.000000000000000000e+00 0.000000000000000000e+00 0.000000000000000000e+00 0.000000000000000000e+00
9.638125840872979744e-01 -2.665807621621732459e-01 1.000000000000000000e+00 0.000000000000000000e+00 9.993345529965151908e-01 0.000000000000000000e+00 0.000000000000000000e+00 0.000000000000000000e+00 0.000000000000000000e+00 0.000000000000000000e+00 0.000000000000000000e+00 0.000000000000000000e+00 0.000000000000000000e+00 0.000000000000000000e+00 0.000000000000000000e+00
9.577478014769210679e-01 2.876093683559773351e-01 1.000000000000000000e+00 0.000000000000000000e+00 5.824766742948569304e-03 1.000000000000000000e+00 0.000000000000000000e+00 0.000000000000000000e+00 0.000000000000000000e+00 0.000000000000000000e+00 0.000000000000000000e+00 0.000000000000000000e+00 0.000000000000000000e+00 0.000000000000000000e+00 0.000000000000000000e+00
2.388676211805688954e-01 -9.710521404906825582e-01 1.000000000000000000e+00 0.000000000000000000e+00 2.360261135419148225e-04 1.000000000000000000e+00 0.000000000000000000e+00 0.000000000000000000e+00 0.000000000000000000e+00 0.000000000000000000e+00 0.000000000000000000e+00 0.000000000000000000e+00 0.000000000000000000e+00 0.000000000000000000e+00 0.000000000000000000e+00
9.891120963461929039e-01 -1.471640610395062443e-01 1.000000000000000000e+00 0.000000000000000000e+00 9.763322207589444357e-01 0.000000000000000000e+00 0.000000000000000000e+00 0.000000000000000000e+00 0.000000000000000000e+00 0.000000000000000000e+00 0.000000000000000000e+00 0.000000000000000000e+00 0.000000000000000000e+00 0.000000000000000000e+00 0.000000000000000000e+00
6.257881063976968861e-01 -7.799931063100397077e-01 1.000000000000000000e+00 0.000000000000000000e+00 7.786843846633024757e-01 0.000000000000000000e+00 0.000000000000000000e+00 0.000000000000000000e+00 0.000000000000000000e+00 0.000000000000000000e+00 0.000000000000000000e+00 0.000000000000000000e+00 0.000000000000000000e+00 0.000000000000000000e+00 0.000000000000000000e+00
3.178074169196581367e-01 -9.481552856736361612e-01 1.000000000000000000e+00 0.000000000000000000e+00 7.664934399519579555e-02 0.000000000000000000e+00 0.000000000000000000e+00 0.000000000000000000e+00 0.000000000000000000e+00 0.000000000000000000e+00 0.000000000000000000e+00 0.000000000000000000e+00 0.000000000000000000e+00 0.000000000000000000e+00 0.000000000000000000e+00
6.443032949365774531e-01 -7.647700727237367602e-01 1.000000000000000000e+00 0.000000000000000000e+00 9.906461635780692276e-01 0.000000000000000000e+00 0.000000000000000000e+00 0.000000000000000000e+00 0.000000000000000000e+00 0.000000000000000000e+00 0.000000000000000000e+00 0.000000000000000000e+00 0.000000000000000000e+00 0.000000000000000000e+00 0.000000000000000000e+00
9.553362433976254620e-01 -2.955210010319280767e-01 1.000000000000000000e+00 0.000000000000000000e+00 1.249261272399122824e-02 1.000000000000000000e+00 0.000000000000000000e+00 0.000000000000000000e+00 0.000000000000000000e+00 0.000000000000000000e+00 0.000000000000000000e+00 0.000000000000000000e+00 0.000000000000000000e+00 0.000000000000000000e+00 0.000000000000000000e+00
5.730499282308831877e-01 -8.195204571910207347e-01 1.000000000000000000e+00 0.000000000000000000e+00 1.065349963852270520e-05 1.000000000000000000e+00 0.000000000000000000e+00 0.000000000000000000e+00 0.000000000000000000e+00 0.000000000000000000e+00 0.000000000000000000e+00 0.000000000000000000e+00 0.000000000000000000e+00 0.000000000000000000e+00 0.000000000000000000e+00
8.939989044515436190e-01 4.480691451544501769e-01 1.000000000000000000e+00 0.000000000000000000e+00 1.083493853769754576e-05 1.000000000000000000e+00 0.000000000000000000e+00 0.000000000000000000e+00 0.000000000000000000e+00 0.000000000000000000e+00 0.000000000000000000e+00 0.000000000000000000e+00 0.000000000000000000e+00 0.000000000000000000e+00 0.000000000000000000e+00
9.291031074723005156e-01 3.698207886062043759e-01 1.000000000000000000e+00 0.000000000000000000e+00 3.342653126258766649e-01 0.000000000000000000e+00 0.000000000000000000e+00 0.000000000000000000e+00 0.000000000000000000e+00 0.000000000000000000e+00 0.000000000000000000e+00 0.000000000000000000e+00 0.000000000000000000e+00 0.000000000000000000e+00 0.000000000000000000e+00
2.279703710540309236e-01 -9.736680696836511606e-01 1.000000000000000000e+00 0.000000000000000000e+00 8.105046210343520678e-05 1.000000000000000000e+00 0.000000000000000000e+00 0.000000000000000000e+00 0.000000000000000000e+00 0.000000000000000000e+00 0.000000000000000000e+00 0.000000000000000000e+00 0.000000000000000000e+00 0.000000000000000000e+00 0.000000000000000000e+00
2.927615079564221956e-01 9.561854942735126262e-01 1.000000000000000000e+00 0.000000000000000000e+00 1.044637968168092741e-03 1.000000000000000000e+00 0.000000000000000000e+00 0.000000000000000000e+00 0.000000000000000000e+00 0.000000000000000000e+00 0.000000000000000000e+00 0.000000000000000000e+00 0.000000000000000000e+00 0.000000000000000000e+00 0.000000000000000000e+00
8.815129009650314318e-01 -4.721599362845333991e-01 1.000000000000000000e+00 0.000000000000000000e+00 9.998172871696338060e-01 0.000000000000000000e+00 0.000000000000000000e+00 0.000000000000000000e+00 0.000000000000000000e+00 0.000000000000000000e+00 0.000000000000000000e+00 0.000000000000000000e+00 0.000000000000000000e+00 0.000000000000000000e+00 0.000000000000000000e+00
5.388858763741304347e-01 -8.423787819291778112e-01 1.000000000000000000e+00 0.000000000000000000e+00 2.982129550985574632e-05 1.000000000000000000e+00 0.000000000000000000e+00 0.000000000000000000e+00 0.000000000000000000e+00 0.000000000000000000e+00 0.000000000000000000e+00 0.000000000000000000e+00 0.000000000000000000e+00 0.000000000000000000e+00 0.000000000000000000e+00
9.892838895750140082e-01 -1.460047459068760656e-01 1.000000000000000000e+00 0.000000000000000000e+00 9.930645637330167200e-06 1.000000000000000000e+00 0.000000000000000000e+00 0.000000000000000000e+00 0.000000000000000000e+00 0.000000000000000000e+00 0.000000000000000000e+00 0.000000000000000000e+00 0.000000000000000000e+00 0.000000000000000000e+00 0.000000000000000000e+00
7.507563940531746249e-01 6.605791676917115440e-01 1.000000000000000000e+00 0.000000000000000000e+00 2.133850158561256642e-03 1.000000000000000000e+00 0.000000000000000000e+00 0.000000000000000000e+00 0.000000000000000000e+00 0.000000000000000000e+00 0.000000000000000000e+00 0.000000000000000000e+00 0.000000000000000000e+00 0.000000000000000000e+00 0.000000000000000000e+00
3.761528553298896238e-01 -9.265576233711377840e-01 1.000000000000000000e+00 0.000000000000000000e+00 9.893589589450304533e-01 0.000000000000000000e+00 0.000000000000000000e+00 0.000000000000000000e+00 0.000000000000000000e+00 0.000000000000000000e+00 0.000000000000000000e+00 0.000000000000000000e+00 0.000000000000000000e+00 0.000000000000000000e+00 0.000000000000000000e+00
9.820372868549045453e-01 -1.886869556346117416e-01 1.000000000000000000e+00 0.000000000000000000e+00 9.995233838479868904e-01 0.000000000000000000e+00 0.000000000000000000e+00 0.000000000000000000e+00 0.000000000000000000e+00 0.000000000000000000e+00 0.000000000000000000e+00 0.000000000000000000e+00 0.000000000000000000e+00 0.000000000000000000e+00 0.000000000000000000e+00
9.771329374863002570e-01 2.126293076680494387e-01 1.000000000000000000e+00 0.000000000000000000e+00 9.997698893441544499e-01 0.000000000000000000e+00 0.000000000000000000e+00 0.000000000000000000e+00 0.000000000000000000e+00 0.000000000000000000e+00 0.000000000000000000e+00 0.000000000000000000e+00 0.000000000000000000e+00 0.000000000000000000e+00 0.000000000000000000e+00
9.726083202222542967e-01 -2.324501138619745610e-01 1.000000000000000000e+00 0.000000000000000000e+00 6.149999128062157844e-04 1.000000000000000000e+00 0.000000000000000000e+00 0.000000000000000000e+00 0.000000000000000000e+00 0.000000000000000000e+00 0.000000000000000000e+00 0.000000000000000000e+00 0.000000000000000000e+00 0.000000000000000000e+00 0.000000000000000000e+00
2.022290853200543193e-01 9.793382444541897103e-01 1.000000000000000000e+00 0.000000000000000000e+00 1.348409154833804047e-04 1.000000000000000000e+00 0.000000000000000000e+00 0.000000000000000000e+00 0.000000000000000000e+00 0.000000000000000000e+00 0.000000000000000000e+00 0.000000000000000000e+00 0.000000000000000000e+00 0.000000000000000000e+00 0.000000000000000000e+00
9.049755195647750661e-01 4.254636400310436439e-01 1.000000000000000000e+00 0.000000000000000000e+00 9.999999994144372906e-01 0.000000000000000000e+00 0.000000000000000000e+00 0.000000000000000000e+00 0.000000000000000000e+00 0.000000000000000000e+00 0.000000000000000000e+00 0.000000000000000000e+00 0.000000000000000000e+00 0.000000000000000000e+00 0.000000000000000000e+00
9.940639332191798516e-01 1.087975030633240997e-01 1.000000000000000000e+00 0.000000000000000000e+00 5.753407556502864936e-03 1.000000000000000000e+00 0.000000000000000000e+00 0.000000000000000000e+00 0.000000000000000000e+00 0.000000000000000000e+00 0.000000000000000000e+00 0.000000000000000000e+00 0.000000000000000000e+00 0.000000000000000000e+00 0.000000000000000000e+00
8.106603727330002895e-01 5.855166608051328714e-01 1.000000000000000000e+00 0.000000000000000000e+00 9.999999999999988898e-01 0.000000000000000000e+00 0.000000000000000000e+00 0.000000000000000000e+00 0.000000000000000000e+00 0.000000000000000000e+00 0.000000000000000000e+00 0.000000000000000000e+00 0.000000000000000000e+00 0.000000000000000000e+00 0.000000000000000000e+00
8.560836569532226381e-02 9.963288652462980455e-01 1.000000000000000000e+00 0.000000000000000000e+00 9.999999961381105251e-01 0.000000000000000000e+00 0.000000000000000000e+00 0.000000000000000000e+00 0.000000000000000000e+00 0.000000000000000000e+00 0.000000000000000000e+00 0.000000000000000000e+00 0.000000000000000000e+00 0.000000000000000000e+00 0.000000000000000000e+00
3.361354079998595257e-01 9.418136691983016728e-01 1.000000000000000000e+00 0.000000000000000000e+00 9.999948729604257736e-01 0.000000000000000000e+00 0.000000000000000000e+00 0.000000000000000000e+00 0.000000000000000000e+00 0.000000000000000000e+00 0.000000000000000000e+00 0.000000000000000000e+00 0.000000000000000000e+00 0.000000000000000000e+00 0.000000000000000000e+00
3.188348159501245421e-02 -9.994915925616285612e-01 1.000000000000000000e+00 0.000000000000000000e+00 6.117604930797417885e-05 1.000000000000000000e+00 0.000000000000000000e+00 0.000000000000000000e+00 0.000000000000000000e+00 0.000000000000000000e+00 0.000000000000000000e+00 0.000000000000000000e+00 0.000000000000000000e+00 0.000000000000000000e+00 0.000000000000000000e+00
6.895040873754414434e-01 -7.242817914959339687e-01 1.000000000000000000e+00 0.000000000000000000e+00 8.523632072100821794e-05 1.000000000000000000e+00 0.000000000000000000e+00 0.000000000000000000e+00 0.000000000000000000e+00 0.000000000000000000e+00 0.000000000000000000e+00 0.000000000000000000e+00 0.000000000000000000e+00 0.000000000000000000e+00 0.000000000000000000e+00
9.972102588338054296e-01 7.464381874351473656e-02 1.000000000000000000e+00 0.000000000000000000e+00 6.162374548617203333e-06 1.000000000000000000e+00 0.000000000000000000e+00 0.000000000000000000e+00 0.000000000000000000e+00 0.000000000000000000e+00 0.000000000000000000e+00 0.000000000000000000e+00 0.000000000000000000e+00 0.000000000000000000e+00 0.000000000000000000e+00
7.767624366524371604e-01 -6.297937098810756362e-01 1.000000000000000000e+00 0.000000000000000000e+00 1.350602983119929545e-01 0.000000000000000000e+00 0.000000000000000000e+00 0.000000000000000000e+00 0.000000000000000000e+00 0.000000000000000000e+00 0.000000000000000000e+00 0.000000000000000000e+00 0.000000000000000000e+00 0.000000000000000000e+00 0.000000000000000000e+00
2.476139520209049982e-01 -9.688587775133117308e-01 1.000000000000000000e+00 0.000000000000000000e+00 9.999945195805008957e-01 0.000000000000000000e+00 0.000000000000000000e+00 0.000000000000000000e+00 0.000000000000000000e+00 0.000000000000000000e+00 0.000000000000000000e+00 0.000000000000000000e+00 0.000000000000000000e+00 0.000000000000000000e+00 0.000000000000000000e+00
7.295827012796763933e-01 -6.838925953638118616e-01 1.000000000000000000e+00 0.000000000000000000e+00 9.999999999999988898e-01 0.000000000000000000e+00 0.000000000000000000e+00 0.000000000000000000e+00 0.000000000000000000e+00 0.000000000000000000e+00 0.000000000000000000e+00 0.000000000000000000e+00 0.000000000000000000e+00 0.000000000000000000e+00 0.000000000000000000e+00
9.072058007943786251e-01 -4.206870986909750920e-01 1.000000000000000000e+00 0.000000000000000000e+00 8.767351890404918250e-04 1.000000000000000000e+00 0.000000000000000000e+00 0.000000000000000000e+00 0.000000000000000000e+00 0.000000000000000000e+00 0.000000000000000000e+00 0.000000000000000000e+00 0.000000000000000000e+00 0.000000000000000000e+00 0.000000000000000000e+00
6.428715654935543977e-01 -7.659739879916723782e-01 1.000000000000000000e+00 0.000000000000000000e+00 4.091272764698652455e-04 1.000000000000000000e+00 0.000000000000000000e+00 0.000000000000000000e+00 0.000000000000000000e+00 0.000000000000000000e+00 0.000000000000000000e+00 0.000000000000000000e+00 0.000000000000000000e+00 0.000000000000000000e+00 0.000000000000000000e+00
6.384283413529600049e-01 7.696812671212081014e-01 1.000000000000000000e+00 0.000000000000000000e+00 5.137148281746460599e-03 1.000000000000000000e+00 0.000000000000000000e+00 0.000000000000000000e+00 0.000000000000000000e+00 0.000000000000000000e+00 0.000000000000000000e+00 0.000000000000000000e+00 0.000000000000000000e+00 0.000000000000000000e+00 0.000000000000000000e+00
8.589312337548752341e-01 -5.120909447357255839e-01 1.000000000000000000e+00 0.000000000000000000e+00 2.765237636289809009e-01 0.000000000000000000e+00 0.000000000000000000e+00 0.000000000000000000e+00 0.000000000000000000e+00 0.000000000000000000e+00 0.000000000000000000e+00 0.000000000000000000e+00 0.000000000000000000e+00 0.000000000000000000e+00 0.000000000000000000e+00
1.495748385359439991e-01 9.887504071690419449e-01 1.000000000000000000e+00 0.000000000000000000e+00 1.815605372942685498e-03 1.000000000000000000e+00 0.000000000000000000e+00 0.000000000000000000e+00 0.000000000000000000e+00 0.000000000000000000e+00 0.000000000000000000e+00 0.000000000000000000e+00 0.000000000000000000e+00 0.000000000000000000e+00 0.000000000000000000e+00
2.407884632790013857e-01 -9.705776197459619059e-01 1.000000000000000000e+00 0.000000000000000000e+00 1.569061087893508375e-05 1.000000000000000000e+00 0.000000000000000000e+00 0.000000000000000000e+00 0.000000000000000000e+00 0.000000000000000000e+00 0.000000000000000000e+00 0.000000000000000000e+00 0.000000000000000000e+00 0.000000000000000000e+00 0.000000000000000000e+00
8.818902345365217110e-01 4.714547849254673850e-01 1.000000000000000000e+00 0.000000000000000000e+00 2.674365705251872255e-04 1.000000000000000000e+00 0.000000000000000000e+00 0.000000000000000000e+00 0.000000000000000000e+00 0.000000000000000000e+00 0.000000000000000000e+00 0.000000000000000000e+00 0.000000000000000000e+00 0.000000000000000000e+00 0.000000000000000000e+00
9.672062724929061384e-01 -2.539921779314829875e-01 1.000000000000000000e+00 0.000000000000000000e+00 9.496601440270671102e-01 0.000000000000000000e+00 0.000000000000000000e+00 0.000000000000000000e+00 0.000000000000000000e+00 0.000000000000000000e+00 0.000000000000000000e+00 0.000000000000000000e+00 0.000000000000000000e+00 0.000000000000000000e+00 0.000000000000000000e+00
6.690591001681622796e-01 7.432092037119623074e-01 1.000000000000000000e+00 0.000000000000000000e+00 9.132005742681791911e-06 1.000000000000000000e+00 0.000000000000000000e+00 0.000000000000000000e+00 0.000000000000000000e+00 0.000000000000000000e+00 0.000000000000000000e+00 0.000000000000000000e+00 0.000000000000000000e+00 0.000000000000000000e+00 0.000000000000000000e+00
5.865477076305005699e-01 -8.099146786380678753e-01 1.000000000000000000e+00 0.000000000000000000e+00 2.991568652679956752e-01 0.000000000000000000e+00 0.000000000000000000e+00 0.000000000000000000e+00 0.000000000000000000e+00 0.000000000000000000e+00 0.000000000000000000e+00 0.000000000000000000e+00 0.000000000000000000e+00 0.000000000000000000e+00 0.000000000000000000e+00
9.797308704064919826e-01 -2.003183006430952762e-01 1.000000000000000000e+00 0.000000000000000000e+00 9.171597070889085934e-01 0.000000000000000000e+00 0.000000000000000000e+00 0.000000000000000000e+00 0.000000000000000000e+00 0.000000000000000000e+00 0.000000000000000000e+00 0.000000000000000000e+00 0.000000000000000000e+00 0.000000000000000000e+00 0.000000000000000000e+00
9.910095498568498584e-01 -1.337911510247365154e-01 1.000000000000000000e+00 0.000000000000000000e+00 8.679034258115983502e-02 0.000000000000000000e+00 0.000000000000000000e+00 0.000000000000000000e+00 0.000000000000000000e+00 0.000000000000000000e+00 0.000000000000000000e+00 0.000000000000000000e+00 0.000000000000000000e+00 0.000000000000000000e+00 0.000000000000000000e+00
1.302185135047915707e-02 -9.999152120992089721e-01 1.000000000000000000e+00 0.000000000000000000e+00 1.328738262756972155e-01 0.000000000000000000e+00 0.000000000000000000e+00 0.000000000000000000e+00 0.000000000000000000e+00 0.000000000000000000e+00 0.000000000000000000e+00 0.000000000000000000e+00 0.000000000000000000e+00 0.000000000000000000e+00 0.000000000000000000e+00
9.844100704546331349e-01 -1.758886385969945787e-01 1.000000000000000000e+00 0.000000000000000000e+00 2.151872567851565998e-01 0.000000000000000000e+00 0.000000000000000000e+00 0.000000000000000000e+00 0.000000000000000000e+00 0.000000000000000000e+00 0.000000000000000000e+00 0.000000000000000000e+00 0.000000000000000000e+00 0.000000000000000000e+00 0.000000000000000000e+00
6.604557316407695389e-01 -7.508649855618889646e-01 1.000000000000000000e+00 0.000000000000000000e+00 1.778466735050946899e-04 1.000000000000000000e+00 0.000000000000000000e+00 0.000000000000000000e+00 0.000000000000000000e+00 0.000000000000000000e+00 0.000000000000000000e+00 0.000000000000000000e+00 0.000000000000000000e+00 0.000000000000000000e+00 0.000000000000000000e+00
6.293212959017608910e-01 -7.771452287214587473e-01 1.000000000000000000e+00 0.000000000000000000e+00 2.744558342648501653e-02 0.000000000000000000e+00 0.000000000000000000e+00 0.000000000000000000e+00 0.000000000000000000e+00 0.000000000000000000e+00 0.000000000000000000e+00 0.000000000000000000e+00 0.000000000000000000e+00 0.000000000000000000e+00 0.000000000000000000e+00
6.977609420466729384e-01 7.163306972021648011e-01 1.000000000000000000e+00 0.000000000000000000e+00 3.293119910632727812e-05 1.000000000000000000e+00 0.000000000000000000e+00 0.000000000000000000e+00 0.000000000000000000e+00 0.000000000000000000e+00 0.000000000000000000e+00 0.000000000000000000e+00 0.000000000000000000e+00 0.000000000000000000e+00 0.000000000000000000e+00
5.196926160748772672e-01 -8.543533137977813441e-01 1.000000000000000000e+00 0.000000000000000000e+00 1.523792552912291414e-03 1.000000000000000000e+00 0.000000000000000000e+00 0.000000000000000000e+00 0.000000000000000000e+00 0.000000000000000000e+00 0.000000000000000000e+00 0.000000000000000000e+00 0.000000000000000000e+00 0.000000000000000000e+00 0.000000000000000000e+00
6.859588768539847115e-01 7.276403089887337750e-01 1.000000000000000000e+00 0.000000000000000000e+00 3.025387566598835220e-05 1.000000000000000000e+00 0.000000000000000000e+00 0.000000000000000000e+00 0.000000000000000000e+00 0.000000000000000000e+00 0.000000000000000000e+00 0.000000000000000000e+00 0.000000000000000000e+00 0.000000000000000000e+00 0.000000000000000000e+00
9.319843990171978731e-01 3.624983861875145097e-01 1.000000000000000000e+00 0.000000000000000000e+00 1.366577330591291217e-04 1.000000000000000000e+00 0.000000000000000000e+00 0.000000000000000000e+00 0.000000000000000000e+00 0.000000000000000000e+00 0.000000000000000000e+00 0.000000000000000000e+00 0.000000000000000000e+00 0.000000000000000000e+00 0.000000000000000000e+00
1.550319757627645623e-01 9.879094525770535373e-01 1.000000000000000000e+00 0.000000000000000000e+00 9.999999999998521183e-01 0.000000000000000000e+00 0.000000000000000000e+00 0.000000000000000000e+00 0.000000000000000000e+00 0.000000000000000000e+00 0.000000000000000000e+00 0.000000000000000000e+00 0.000000000000000000e+00 0.000000000000000000e+00 0.000000000000000000e+00
8.825476440299409031e-01 -4.702229854198969883e-01 1.000000000000000000e+00 0.000000000000000000e+00 9.999999999999988898e-01 0.000000000000000000e+00 0.000000000000000000e+00 0.000000000000000000e+00 0.000000000000000000e+00 0.000000000000000000e+00 0.000000000000000000e+00 0.000000000000000000e+00 0.000000000000000000e+00 0.000000000000000000e+00 0.000000000000000000e+00
5.544416308441181274e-01 8.322226132393391040e-01 1.000000000000000000e+00 0.000000000000000000e+00 9.997429858837338923e-01 0.000000000000000000e+00 0.000000000000000000e+00 0.000000000000000000e+00 0.000000000000000000e+00 0.000000000000000000e+00 0.000000000000000000e+00 0.000000000000000000e+00 0.000000000000000000e+00 0.000000000000000000e+00 0.000000000000000000e+00
7.229588176396171129e-01 6.908911260083797634e-01 1.000000000000000000e+00 0.000000000000000000e+00 7.266825163574394580e-06 1.000000000000000000e+00 0.000000000000000000e+00 0.000000000000000000e+00 0.000000000000000000e+00 0.000000000000000000e+00 0.000000000000000000e+00 0.000000000000000000e+00 0.000000000000000000e+00 0.000000000000000000e+00 0.000000000000000000e+00
9.994913890003175316e-01 -3.188986224830559629e-02 1.000000000000000000e+00 0.000000000000000000e+00 9.999980142278750428e-01 0.000000000000000000e+00 0.000000000000000000e+00 0.000000000000000000e+00 0.000000000000000000e+00 0.000000000000000000e+00 0.000000000000000000e+00 0.000000000000000000e+00 0.000000000000000000e+00 0.000000000000000000e+00 0.000000000000000000e+00
4.190111958598660702e-01 -9.079810668423020648e-01 1.000000000000000000e+00 0.000000000000000000e+00 2.015190527961296843e-05 1.000000000000000000e+00 0.000000000000000000e+00 0.000000000000000000e+00 0.000000000000000000e+00 0.000000000000000000e+00 0.000000000000000000e+00 0.000000000000000000e+00 0.000000000000000000e+00 0.000000000000000000e+00 0.000000000000000000e+00
9.864418586969446734e-01 -1.641111190947065479e-01 1.000000000000000000e+00 0.000000000000000000e+00 4.565894932873296327e-05 1.000000000000000000e+00 0.000000000000000000e+00 0.000000000000000000e+00 0.000000000000000000e+00 0.000000000000000000e+00 0.000000000000000000e+00 0.000000000000000000e+00 0.000000000000000000e+00 0.000000000000000000e+00 0.000000000000000000e+00
8.884687484520933376e-01 -4.589371231704522103e-01 1.000000000000000000e+00 0.000000000000000000e+00 2.069881953288199572e-01 0.000000000000000000e+00 0.000000000000000000e+00 0.000000000000000000e+00 0.000000000000000000e+00 0.000000000000000000e+00 0.000000000000000000e+00 0.000000000000000000e+00 0.000000000000000000e+00 0.000000000000000000e+00 0.000000000000000000e+00
9.715234541509625288e-01 2.369434068181317798e-01 1.000000000000000000e+00 0.000000000000000000e+00 6.883077366988399337e-01 0.000000000000000000e+00 0.000000000000000000e+00 0.000000000000000000e+00 0.000000000000000000e+00 0.000000000000000000e+00 0.000000000000000000e+00 0.000000000000000000e+00 0.000000000000000000e+00 0.000000000000000000e+00 0.000000000000000000e+00
5.120174593235581328e-01 8.589750411669995200e-01 1.000000000000000000e+00 0.000000000000000000e+00 9.628438065491282671e-01 0.000000000000000000e+00 0.000000000000000000e+00 0.000000000000000000e+00 0.000000000000000000e+00 0.000000000000000000e+00 0.000000000000000000e+00 0.000000000000000000e+00 0.000000000000000000e+00 0.000000000000000000e+00 0.000000000000000000e+00
1.619625786369571219e-01 9.867969006443360058e-01 1.000000000000000000e+00 0.000000000000000000e+00 2.931119978795459005e-05 1.000000000000000000e+00 0.000000000000000000e+00 0.000000000000000000e+00 0.000000000000000000e+00 0.000000000000000000e+00 0.000000000000000000e+00 0.000000000000000000e+00 0.000000000000000000e+00 0.000000000000000000e+00 0.000000000000000000e+00
9.853631858391598275e-01 1.704681553631101354e-01 1.000000000000000000e+00 0.000000000000000000e+00 5.453430773797128189e-06 1.000000000000000000e+00 0.000000000000000000e+00 0.000000000000000000e+00 0.000000000000000000e+00 0.000000000000000000e+00 0.000000000000000000e+00 0.000000000000000000e+00 0.000000000000000000e+00 0.000000000000000000e+00 0.000000000000000000e+00
6.928855637626750719e-01 7.210475681460135622e-01 1.000000000000000000e+00 0.000000000000000000e+00 1.925264159765625958e-04 1.000000000000000000e+00 0.000000000000000000e+00 0.000000000000000000e+00 0.000000000000000000e+00 0.000000000000000000e+00 0.000000000000000000e+00 0.000000000000000000e+00 0.000000000000000000e+00 0.000000000000000000e+00 0.000000000000000000e+00
9.020036062076144390e-01 4.317284961506002716e-01 1.000000000000000000e+00 0.000000000000000000e+00 9.999562560695438584e-01 0.000000000000000000e+00 0.000000000000000000e+00 0.000000000000000000e+00 0.000000000000000000e+00 0.000000000000000000e+00 0.000000000000000000e+00 0.000000000000000000e+00 0.000000000000000000e+00 0.000000000000000000e+00 0.000000000000000000e+00
1.343854884069738964e-01 -9.909291299107212403e-01 1.000000000000000000e+00 0.000000000000000000e+00 8.056463128591127799e-05 1.000000000000000000e+00 0.000000000000000000e+00 0.000000000000000000e+00 0.000000000000000000e+00 0.000000000000000000e+00 0.000000000000000000e+00 0.000000000000000000e+00 0.000000000000000000e+00 0.000000000000000000e+00 0.000000000000000000e+00
4.829326975649280707e-01 8.756574727726942342e-01 1.000000000000000000e+00 0.000000000000000000e+00 4.720851650187768422e-02 0.000000000000000000e+00 0.000000000000000000e+00 0.000000000000000000e+00 0.000000000000000000e+00 0.000000000000000000e+00 0.000000000000000000e+00 0.000000000000000000e+00 0.000000000000000000e+00 0.000000000000000000e+00 0.000000000000000000e+00
9.673231304056015833e-01 2.535467636991401430e-01 1.000000000000000000e+00 0.000000000000000000e+00 7.557874085152785771e-05 1.000000000000000000e+00 0.000000000000000000e+00 0.000000000000000000e+00 0.000000000000000000e+00 0.000000000000000000e+00 0.000000000000000000e+00 0.000000000000000000e+00 0.000000000000000000e+00 0.000000000000000000e+00 0.000000000000000000e+00
9.713269927433806350e-01 -2.377474987630797121e-01 1.000000000000000000e+00 0.000000000000000000e+00 2.307647246663465171e-04 1.000000000000000000e+00 0.000000000000000000e+00 0.000000000000000000e+00 0.000000000000000000e+00 0.000000000000000000e+00 0.000000000000000000e+00 0.000000000000000000e+00 0.000000000000000000e+00 0.000000000000000000e+00 0.000000000000000000e+00
6.253468083858443327e-02 -9.980427915136786954e-01 1.000000000000000000e+00 0.000000000000000000e+00 5.901903075828274659e-04 1.000000000000000000e+00 0.000000000000000000e+00 0.000000000000000000e+00 0.000000000000000000e+00 0.000000000000000000e+00 0.000000000000000000e+00 0.000000000000000000e+00 0.000000000000000000e+00 0.000000000000000000e+00 0.000000000000000000e+00
3.554882655958102600e-01 9.346807439033301135e-01 1.000000000000000000e+00 0.000000000000000000e+00 3.322083725221471235e-05 1.000000000000000000e+00 0.000000000000000000e+00 0.000000000000000000e+00 0.000000000000000000e+00 0.000000000000000000e+00 0.000000000000000000e+00 0.000000000000000000e+00 0.000000000000000000e+00 0.000000000000000000e+00 0.000000000000000000e+00
9.903816260966366025e-01 1.383626925517927875e-01 1.000000000000000000e+00 0.000000000000000000e+00 8.814240952368088133e-02 0.000000000000000000e+00 0.000000000000000000e+00 0.000000000000000000e+00 0.000000000000000000e+00 0.000000000000000000e+00 0.000000000000000000e+00 0.000000000000000000e+00 0.000000000000000000e+00 0.000000000000000000e+00 0.000000000000000000e+00
5.263737724318090505e-01 8.502532867892402813e-01 1.000000000000000000e+00 0.000000000000000000e+00 1.962229027804469352e-05 1.000000000000000000e+00 0.000000000000000000e+00 0.000000000000000000e+00 0.000000000000000000e+00 0.000000000000000000e+00 0.000000000000000000e+00 0.000000000000000000e+00 0.000000000000000000e+00 0.000000000000000000e+00 0.000000000000000000e+00
4.418999594059968561e-01 8.970643376464022545e-01 1.000000000000000000e+00 0.000000000000000000e+00 1.014114385838404712e-05 1.000000000000000000e+00 0.000000000000000000e+00 0.000000000000000000e+00 0.000000000000000000e+00 0.000000000000000000e+00 0.000000000000000000e+00 0.000000000000000000e+00 0.000000000000000000e+00 0.000000000000000000e+00 0.000000000000000000e+00
8.080621506291625344e-01 5.890972421600466635e-01 1.000000000000000000e+00 0.000000000000000000e+00 2.039456934003094603e-05 1.000000000000000000e+00 0.000000000000000000e+00 0.000000000000000000e+00 0.000000000000000000e+00 0.000000000000000000e+00 0.000000000000000000e+00 0.000000000000000000e+00 0.000000000000000000e+00 0.000000000000000000e+00 0.000000000000000000e+00
9.580073818760335147e-01 -2.867435374529434533e-01 1.000000000000000000e+00 0.000000000000000000e+00 1.142511389117191239e-04 1.000000000000000000e+00 0.000000000000000000e+00 0.000000000000000000e+00 0.000000000000000000e+00 0.000000000000000000e+00 0.000000000000000000e+00 0.000000000000000000e+00 0.000000000000000000e+00 0.000000000000000000e+00 0.000000000000000000e+00
9.891409830189928920e-01 1.469697782274315412e-01 1.000000000000000000e+00 0.000000000000000000e+00 1.259834284601162122e-04 1.000000000000000000e+00 0.000000000000000000e+00 0.000000000000000000e+00 0.000000000000000000e+00 0.000000000000000000e+00 0.000000000000000000e+00 0.000000000000000000e+00 0.000000000000000000e+00 0.000000000000000000e+00 0.000000000000000000e+00
6.717788769388182146e-01 7.407517401254081202e-01 1.000000000000000000e+00 0.000000000000000000e+00 9.999989390952455093e-01 0.000000000000000000e+00 0.000000000000000000e+00 0.000000000000000000e+00 0.000000000000000000e+00 0.000000000000000000e+00 0.000000000000000000e+00 0.000000000000000000e+00 0.000000000000000000e+00 0.000000000000000000e+00 0.000000000000000000e+00
3.664646074521406005e-01 -9.304319918645040932e-01 1.000000000000000000e+00 0.000000000000000000e+00 2.151217463397371576e-02 1.000000000000000000e+00 0.000000000000000000e+00 0.000000000000000000e+00 0.000000000000000000e+00 0.000000000000000000e+00 0.000000000000000000e+00 0.000000000000000000e+00 0.000000000000000000e+00 0.000000000000000000e+00 0.000000000000000000e+00
5.721912435528611063e-01 -8.201202233827857846e-01 1.000000000000000000e+00 0.000000000000000000e+00 9.973578250682307855e-02 0.000000000000000000e+00 0.000000000000000000e+00 0.000000000000000000e+00 0.000000000000000000e+00 0.000000000000000000e+00 0.000000000000000000e+00 0.000000000000000000e+00 0.000000000000000000e+00 0.000000000000000000e+00 0.000000000000000000e+00
9.187660145581522109e-01 -3.948024955505337052e-01 1.000000000000000000e+00 0.000000000000000000e+00 5.561592724706088120e-02 0.000000000000000000e+00 0.000000000000000000e+00 0.000000000000000000e+00 0.000000000000000000e+00 0.000000000000000000e+00 0.000000000000000000e+00 0.000000000000000000e+00 0.000000000000000000e+00 0.000000000000000000e+00 0.000000000000000000e+00
9.062986402001411701e-01 4.226378766407183907e-01 1.000000000000000000e+00 0.000000000000000000e+00 2.396470247053453240e-01 0.000000000000000000e+00 0.000000000000000000e+00 0.000000000000000000e+00 0.000000000000000000e+00 0.000000000000000000e+00 0.000000000000000000e+00 0.000000000000000000e+00 0.000000000000000000e+00 0.000000000000000000e+00 0.000000000000000000e+00
9.997107711065823521e-01 2.404941025228140086e-02 1.000000000000000000e+00 0.000000000000000000e+00 4.834227013877876247e-03 1.000000000000000000e+00 0.000000000000000000e+00 0.000000000000000000e+00 0.000000000000000000e+00 0.000000000000000000e+00 0.000000000000000000e+00 0.000000000000000000e+00 0.000000000000000000e+00 0.000000000000000000e+00 0.000000000000000000e+00
9.996838547197715030e-01 2.514340097557937748e-02 1.000000000000000000e+00 0.000000000000000000e+00 9.999999163725079576e-01 0.000000000000000000e+00 0.000000000000000000e+00 0.000000000000000000e+00 0.000000000000000000e+00 0.000000000000000000e+00 0.000000000000000000e+00 0.000000000000000000e+00 0.000000000000000000e+00 0.000000000000000000e+00 0.000000000000000000e+00
2.610226183697544333e-01 -9.653326849845070834e-01 1.000000000000000000e+00 0.000000000000000000e+00 2.594799146734293914e-05 1.000000000000000000e+00 0.000000000000000000e+00 0.000000000000000000e+00 0.000000000000000000e+00 0.000000000000000000e+00 0.000000000000000000e+00 0.000000000000000000e+00 0.000000000000000000e+00 0.000000000000000000e+00 0.000000000000000000e+00
5.130535972123916322e-01 8.583565729855076043e-01 1.000000000000000000e+00 0.000000000000000000e+00 1.159955155192965795e-04 1.000000000000000000e+00 0.000000000000000000e+00 0.000000000000000000e+00 0.000000000000000000e+00 0.000000000000000000e+00 0.000000000000000000e+00 0.000000000000000000e+00 0.000000000000000000e+00 0.000000000000000000e+00 0.000000000000000000e+00
2.019131333957174812e-01 -9.794034340159948338e-01 1.000000000000000000e+00 0.000000000000000000e+00 6.487569190899665755e-04 1.000000000000000000e+00 0.000000000000000000e+00 0.000000000000000000e+00 0.000000000000000000e+00 0.000000000000000000e+00 0.000000000000000000e+00 0.000000000000000000e+00 0.000000000000000000e+00 0.000000000000000000e+00 0.000000000000000000e+00
3.532193001547274114e-01 -9.355405528346724120e-01 1.000000000000000000e+00 0.000000000000000000e+00 2.392456613043795685e-03 1.000000000000000000e+00 0.000000000000000000e+00 0.000000000000000000e+00 0.000000000000000000e+00 0.000000000000000000e+00 0.000000000000000000e+00 0.000000000000000000e+00 0.000000000000000000e+00 0.000000000000000000e+00 0.000000000000000000e+00
6.958003150378632151e-01 7.182352828935726352e-01 1.000000000000000000e+00 0.000000000000000000e+00 1.596547981417127822e-04 1.000000000000000000e+00 0.000000000000000000e+00 0.000000000000000000e+00 0.000000000000000000e+00 0.000000000000000000e+00 0.000000000000000000e+00 0.000000000000000000e+00 0.000000000000000000e+00 0.000000000000000000e+00 0.000000000000000000e+00
5.990278979043132113e-01 8.007281545770322806e-01 1.000000000000000000e+00 0.000000000000000000e+00 4.479762583202656634e-01 0.000000000000000000e+00 0.000000000000000000e+00 0.000000000000000000e+00 0.000000000000000000e+00 0.000000000000000000e+00 0.000000000000000000e+00 0.000000000000000000e+00 0.000000000000000000e+00 0.000000000000000000e+00 0.000000000000000000e+00
8.176542216266324825e-01 -5.757096263361815014e-01 1.000000000000000000e+00 0.000000000000000000e+00 8.954365914308121989e-04 1.000000000000000000e+00 0.000000000000000000e+00 0.000000000000000000e+00 0.000000000000000000e+00 0.000000000000000000e+00 0.000000000000000000e+00 0.000000000000000000e+00 0.000000000000000000e+00 0.000000000000000000e+00 0.000000000000000000e+00
9.817250561200742132e-01 1.903047928614438611e-01 1.000000000000000000e+00 0.000000000000000000e+00 2.975497054243479841e-04 1.000000000000000000e+00 0.000000000000000000e+00 0.000000000000000000e+00 0.000000000000000000e+00 0.000000000000000000e+00 0.000000000000000000e+00 0.000000000000000000e+00 0.000000000000000000e+00 0.000000000000000000e+00 0.000000000000000000e+00
9.079397406290016237e-01 4.191007365616782887e-01 1.000000000000000000e+00 0.000000000000000000e+00 9.999999993004315968e-01 0.000000000000000000e+00 0.000000000000000000e+00 0.000000000000000000e+00 0.000000000000000000e+00 0.000000000000000000e+00 0.000000000000000000e+00 0.000000000000000000e+00 0.000000000000000000e+00 0.000000000000000000e+00 0.000000000000000000e+00
6.973831482953444239e-01 -7.166985031892236790e-01 1.000000000000000000e+00 0.000000000000000000e+00 7.254349036248343015e-06 1.000000000000000000e+00 0.000000000000000000e+00 0.000000000000000000e+00 0.000000000000000000e+00 0.000000000000000000e+00 0.000000000000000000e+00 0.000000000000000000e+00 0.000000000000000000e+00 0.000000000000000000e+00 0.000000000000000000e+00
9.679884855431424295e-01 2.509946052326492705e-01 1.000000000000000000e+00 0.000000000000000000e+00 4.836643910817267861e-05 1.000000000000000000e+00 0.000000000000000000e+00 0.000000000000000000e+00 0.000000000000000000e+00 0.000000000000000000e+00 0.000000000000000000e+00 0.000000000000000000e+00 0.000000000000000000e+00 0.000000000000000000e+00 0.000000000000000000e+00
3.239974075347419880e-01 9.460579685784409332e-01 1.000000000000000000e+00 0.000000000000000000e+00 5.661598536385859841e-06 1.000000000000000000e+00 0.000000000000000000e+00 0.000000000000000000e+00 0.000000000000000000e+00 0.000000000000000000e+00 0.000000000000000000e+00 0.000000000000000000e+00 0.000000000000000000e+00 0.000000000000000000e+00 0.000000000000000000e+00
6.480578422273167161e-02 -9.978978957444878395e-01 1.000000000000000000e+00 0.000000000000000000e+00 1.058394856148031291e-02 1.000000000000000000e+00 0.000000000000000000e+00 0.000000000000000000e+00 0.000000000000000000e+00 0.000000000000000000e+00 0.000000000000000000e+00 0.000000000000000000e+00 0.000000000000000000e+00 0.000000000000000000e+00 0.000000000000000000e+00
8.547431941625492913e-01 5.190511266077769692e-01 1.000000000000000000e+00 0.000000000000000000e+00 5.189697298857884888e-01 0.000000000000000000e+00 0.000000000000000000e+00 0.000000000000000000e+00 0.000000000000000000e+00 0.000000000000000000e+00 0.000000000000000000e+00 0.000000000000000000e+00 0.000000000000000000e+00 0.000000000000000000e+00 0.000000000000000000e+00
9.620122870763113676e-01 -2.730061528870817433e-01 1.000000000000000000e+00 0.000000000000000000e+00 9.999996529650576615e-01 0.000000000000000000e+00 0.000000000000000000e+00 0.000000000000000000e+00 0.000000000000000000e+00 0.000000000000000000e+00 0.000000000000000000e+00 0.000000000000000000e+00 0.000000000000000000e+00 0.000000000000000000e+00 0.000000000000000000e+00
8.283647409148824359e-01 5.601891252148863964e-01 1.000000000000000000e+00 0.000000000000000000e+00 7.549168023512910865e-06 1.000000000000000000e+00 0.000000000000000000e+00 0.000000000000000000e+00 0.000000000000000000e+00 0.000000000000000000e+00 0.000000000000000000e+00 0.000000000000000000e+00 0.000000000000000000e+00 0.000000000000000000e+00 0.000000000000000000e+00
9.352352937122377918e-01 -3.540267580211760023e-01 1.000000000000000000e+00 0.000000000000000000e+00 2.390933592999821238e-05 1.000000000000000000e+00 0.000000000000000000e+00 0.000000000000000000e+00 0.000000000000000000e+00 0.000000000000000000e+00 0.000000000000000000e+00 0.000000000000000000e+00 0.000000000000000000e+00 0.000000000000000000e+00 0.000000000000000000e+00
3.837704157825077428e-02 9.992633299985050899e-01 1.000000000000000000e+00 0.000000000000000000e+00 7.040417320430380349e-05 1.000000000000000000e+00 0.000000000000000000e+00 0.000000000000000000e+00 0.000000000000000000e+00 0.000000000000000000e+00 0.000000000000000000e+00 0.000000000000000000e+00 0.000000000000000000e+00 0.000000000000000000e+00 0.000000000000000000e+00
5.221953317496497160e-01 -8.528259116014670349e-01 1.000000000000000000e+00 0.000000000000000000e+00 5.230662045226850548e-03 1.000000000000000000e+00 0.000000000000000000e+00 0.000000000000000000e+00 0.000000000000000000e+00 0.000000000000000000e+00 0.000000000000000000e+00 0.000000000000000000e+00 0.000000000000000000e+00 0.000000000000000000e+00 0.000000000000000000e+00
1.746558059092072068e-01 -9.846295493545810240e-01 1.000000000000000000e+00 0.000000000000000000e+00 1.872592386124708776e-03 1.000000000000000000e+00 0.000000000000000000e+00 0.000000000000000000e+00 0.000000000000000000e+00 0.000000000000000000e+00 0.000000000000000000e+00 0.000000000000000000e+00 0.000000000000000000e+00 0.000000000000000000e+00 0.000000000000000000e+00
7.180815392835658839e-01 -6.959589807884833945e-01 1.000000000000000000e+00 0.000000000000000000e+00 5.455801518350901838e-03 1.000000000000000000e+00 0.000000000000000000e+00 0.000000000000000000e+00 0.000000000000000000e+00 0.000000000000000000e+00 0.000000000000000000e+00 0.000000000000000000e+00 0.000000000000000000e+00 0.000000000000000000e+00 0.000000000000000000e+00
8.272715483422995453e-01 5.618022653063392546e-01 1.000000000000000000e+00 0.000000000000000000e+00 9.999999999822501984e-01 0.000000000000000000e+00 0.000000000000000000e+00 0.000000000000000000e+00 0.000000000000000000e+00 0.000000000000000000e+00 0.000000000000000000e+00 0.000000000000000000e+00 0.000000000000000000e+00 0.000000000000000000e+00 0.000000000000000000e+00
2.445648550910216046e-01 -9.696329365560493185e-01 1.000000000000000000e+00 0.000000000000000000e+00 3.152550395127395877e-02 0.000000000000000000e+00 0.000000000000000000e+00 0.000000000000000000e+00 0.000000000000000000e+00 0.000000000000000000e+00 0.000000000000000000e+00 0.000000000000000000e+00 0.000000000000000000e+00 0.000000000000000000e+00 0.000000000000000000e+00
8.451964699070027009e-01 -5.344557299316203824e-01 1.000000000000000000e+00 0.000000000000000000e+00 1.429094291705340075e-05 1.000000000000000000e+00 0.000000000000000000e+00 0.000000000000000000e+00 0.000000000000000000e+00 0.000000000000000000e+00 0.000000000000000000e+00 0.000000000000000000e+00 0.000000000000000000e+00 0.000000000000000000e+00 0.000000000000000000e+00
9.977344198146591570e-01 6.727575727634337033e-02 1.000000000000000000e+00 0.000000000000000000e+00 4.443242821604504508e-05 1.000000000000000000e+00 0.000000000000000000e+00 0.000000000000000000e+00 0.000000000000000000e+00 0.000000000000000000e+00 0.000000000000000000e+00 0.000000000000000000e+00 0.000000000000000000e+00 0.000000000000000000e+00 0.000000000000000000e+00
5.776308999086439133e-01 8.162980726859093705e-01 1.000000000000000000e+00 0.000000000000000000e+00 5.454924231548116272e-06 1.000000000000000000e+00 0.000000000000000000e+00 0.000000000000000000e+00 0.000000000000000000e+00 0.000000000000000000e+00 0.000000000000000000e+00 0.000000000000000000e+00 0.000000000000000000e+00 0.000000000000000000e+00 0.000000000000000000e+00
8.648338954641803245e-01 5.020580974909688576e-01 1.000000000000000000e+00 0.000000000000000000e+00 1.475664715126513010e-02 1.000000000000000000e+00 0.000000000000000000e+00 0.000000000000000000e+00 0.000000000000000000e+00 0.000000000000000000e+00 0.000000000000000000e+00 0.000000000000000000e+00 0.000000000000000000e+00 0.000000000000000000e+00 0.000000000000000000e+00
9.779930245368172459e-01 2.086375899911813714e-01 1.000000000000000000e+00 0.000000000000000000e+00 3.087600252135656170e-02 0.000000000000000000e+00 0.000000000000000000e+00 0.000000000000000000e+00 0.000000000000000000e+00 0.000000000000000000e+00 0.000000000000000000e+00 0.000000000000000000e+00 0.000000000000000000e+00 0.000000000000000000e+00 0.000000000000000000e+00
5.633339601995251966e-01 8.262292958288999234e-01 1.000000000000000000e+00 0.000000000000000000e+00 2.021114662848463688e-03 1.000000000000000000e+00 0.000000000000000000e+00 0.000000000000000000e+00 0.000000000000000000e+00 0.000000000000000000e+00 0.000000000000000000e+00 0.000000000000000000e+00 0.000000000000000000e+00 0.000000000000000000e+00 0.000000000000000000e+00
7.032902306179070751e-01 7.109028425301245901e-01 1.000000000000000000e+00 0.000000000000000000e+00 2.700721827905858685e-01 0.000000000000000000e+00 0.000000000000000000e+00 0.000000000000000000e+00 0.000000000000000000e+00 0.000000000000000000e+00 0.000000000000000000e+00 0.000000000000000000e+00 0.000000000000000000e+00 0.000000000000000000e+00 0.000000000000000000e+00
1.119927927006212631e-01 -9.937090189704004262e-01 1.000000000000000000e+00 0.000000000000000000e+00 9.389184018192384684e-01 0.000000000000000000e+00 0.000000000000000000e+00 0.000000000000000000e+00 0.000000000000000000e+00 0.000000000000000000e+00 0.000000000000000000e+00 0.000000000000000000e+00 0.000000000000000000e+00 0.000000000000000000e+00 0.000000000000000000e+00
9.192849567668046618e-01 -3.935926425408053375e-01 1.000000000000000000e+00 0.000000000000000000e+00 2.565663903851634958e-04 1.000000000000000000e+00 0.000000000000000000e+00 0.000000000000000000e+00 0.000000000000000000e+00 0.000000000000000000e+00 0.000000000000000000e+00 0.000000000000000000e+00 0.000000000000000000e+00 0.000000000000000000e+00 0.000000000000000000e+00
3.705817670982043399e-01 -9.287998459810230534e-01 1.000000000000000000e+00 0.000000000000000000e+00 6.034950823775557804e-01 0.000000000000000000e+00 0.000000000000000000e+00 0.000000000000000000e+00 0.000000000000000000e+00 0.000000000000000000e+00 0.000000000000000000e+00 0.000000000000000000e+00 0.000000000000000000e+00 0.000000000000000000e+00 0.000000000000000000e+00
9.789205777521756691e-01 2.042412848895801825e-01 1.000000000000000000e+00 0.000000000000000000e+00 9.999999997314179545e-01 0.000000000000000000e+00 0.000000000000000000e+00 0.000000000000000000e+00 0.000000000000000000e+00 0.000000000000000000e+00 0.000000000000000000e+00 0.000000000000000000e+00 0.000000000000000000e+00 0.000000000000000000e+00 0.000000000000000000e+00
5.002242703268805490e-01 8.658958825262653702e-01 1.000000000000000000e+00 0.000000000000000000e+00 3.908661601760907503e-03 1.000000000000000000e+00 0.000000000000000000e+00 0.000000000000000000e+00 0.000000000000000000e+00 0.000000000000000000e+00 0.000000000000000000e+00 0.000000000000000000e+00 0.000000000000000000e+00 0.000000000000000000e+00 0.000000000000000000e+00
6.772671715171295626e-01 7.357371666466137050e-01 1.000000000000000000e+00 0.000000000000000000e+00 3.145063094817618365e-02 0.000000000000000000e+00 0.000000000000000000e+00 0.000000000000000000e+00 0.000000000000000000e+00 0.000000000000000000e+00 0.000000000000000000e+00 0.000000000000000000e+00 0.000000000000000000e+00 0.000000000000000000e+00 0.000000000000000000e+00
5.344128386351399973e-01 8.452235904788341081e-01 1.000000000000000000e+00 0.000000000000000000e+00 4.547358645738771470e-05 1.000000000000000000e+00 0.000000000000000000e+00 0.000000000000000000e+00 0.000000000000000000e+00 0.000000000000000000e+00 0.000000000000000000e+00 0.000000000000000000e+00 0.000000000000000000e+00 0.000000000000000000e+00 0.000000000000000000e+00
7.241112854789876208e-01 6.896831491648669488e-01 1.000000000000000000e+00 0.000000000000000000e+00 1.662624076123895948e-03 1.000000000000000000e+00 0.000000000000000000e+00 0.000000000000000000e+00 0.000000000000000000e+00 0.000000000000000000e+00 0.000000000000000000e+00 0.000000000000000000e+00 0.000000000000000000e+00 0.000000000000000000e+00 0.000000000000000000e+00
4.467528626095416955e-02 -9.990015609584911305e-01 1.000000000000000000e+00 0.000000000000000000e+00 1.152317843203017479e-04 1.000000000000000000e+00 0.000000000000000000e+00 0.000000000000000000e+00 0.000000000000000000e+00 0.000000000000000000e+00 0.000000000000000000e+00 0.000000000000000000e+00 0.000000000000000000e+00 0.000000000000000000e+00 0.000000000000000000e+00
9.991107710529658625e-01 4.216239042023033762e-02 1.000000000000000000e+00 0.000000000000000000e+00 5.365979909511633394e-01 0.000000000000000000e+00 0.000000000000000000e+00 0.000000000000000000e+00 0.000000000000000000e+00 0.000000000000000000e+00 0.000000000000000000e+00 0.000000000000000000e+00 0.000000000000000000e+00 0.000000000000000000e+00 0.000000000000000000e+00
8.956051732627026696e-02 9.959813822237094660e-01 1.000000000000000000e+00 0.000000000000000000e+00 1.883937321060030756e-01 0.000000000000000000e+00 0.000000000000000000e+00 0.000000000000000000e+00 0.000000000000000000e+00 0.000000000000000000e+00 0.000000000000000000e+00 0.000000000000000000e+00 0.000000000000000000e+00 0.000000000000000000e+00 0.000000000000000000e+00
9.983524193886937903e-01 -5.737984577133100478e-02 1.000000000000000000e+00 0.000000000000000000e+00 9.999999999562072528e-01 0.000000000000000000e+00 0.000000000000000000e+00 0.000000000000000000e+00 0.000000000000000000e+00 0.000000000000000000e+00 0.000000000000000000e+00 0.000000000000000000e+00 0.000000000000000000e+00 0.000000000000000000e+00 0.000000000000000000e+00
5.156068115438395827e-01 -8.568253123534548266e-01 1.000000000000000000e+00 0.000000000000000000e+00 9.999999258222520560e-01 0.000000000000000000e+00 0.000000000000000000e+00 0.000000000000000000e+00 0.000000000000000000e+00 0.000000000000000000e+00 0.000000000000000000e+00 0.000000000000000000e+00 0.000000000000000000e+00 0.000000000000000000e+00 0.000000000000000000e+00
8.876293027350224962e-01 4.605585966260295483e-01 1.000000000000000000e+00 0.000000000000000000e+00 1.681825404197536354e-05 1.000000000000000000e+00 0.000000000000000000e+00 0.000000000000000000e+00 0.000000000000000000e+00 0.000000000000000000e+00 0.000000000000000000e+00 0.000000000000000000e+00 0.000000000000000000e+00 0.000000000000000000e+00 0.000000000000000000e+00
8.167272748110175895e-01 -5.770238804241714092e-01 1.000000000000000000e+00 0.000000000000000000e+00 3.804762573049921479e-03 1.000000000000000000e+00 0.000000000000000000e+00 0.000000000000000000e+00 0.000000000000000000e+00 0.000000000000000000e+00 0.000000000000000000e+00 0.000000000000000000e+00 0.000000000000000000e+00 0.000000000000000000e+00 0.000000000000000000e+00
2.811528086081342415e-01 9.596630128392767967e-01 1.000000000000000000e+00 0.000000000000000000e+00 2.786316270466853394e-03 1.000000000000000000e+00 0.000000000000000000e+00 0.000000000000000000e+00 0.000000000000000000e+00 0.000000000000000000e+00 0.000000000000000000e+00 0.000000000000000000e+00 0.000000000000000000e+00 0.000000000000000000e+00 0.000000000000000000e+00
6.214986281060196349e-01 7.834152508487024491e-01 1.000000000000000000e+00 0.000000000000000000e+00 9.999999392924299180e-01 0.000000000000000000e+00 0.000000000000000000e+00 0.000000000000000000e+00 0.000000000000000000e+00 0.000000000000000000e+00 0.000000000000000000e+00 0.000000000000000000e+00 0.000000000000000000e+00 0.000000000000000000e+00 0.000000000000000000e+00
9.709337863421293457e-01 2.393482453232866902e-01 1.000000000000000000e+00 0.000000000000000000e+00 3.109734477631535734e-05 1.000000000000000000e+00 0.000000000000000000e+00 0.000000000000000000e+00 0.000000000000000000e+00 0.000000000000000000e+00 0.000000000000000000e+00 0.000000000000000000e+00 0.000000000000000000e+00 0.000000000000000000e+00 0.000000000000000000e+00
3.567690994602169541e-01 -9.341925977390025393e-01 1.000000000000000000e+00 0.000000000000000000e+00 2.612484162482158167e-05 1.000000000000000000e+00 0.000000000000000000e+00 0.000000000000000000e+00 0.000000000000000000e+00 0.000000000000000000e+00 0.000000000000000000e+00 0.000000000000000000e+00 0.000000000000000000e+00 0.000000000000000000e+00 0.000000000000000000e+00
4.034632511444842806e-01 9.149958497042064431e-01 1.000000000000000000e+00 0.000000000000000000e+00 2.122702790589799972e-03 1.000000000000000000e+00 0.000000000000000000e+00 0.000000000000000000e+00 0.000000000000000000e+00 0.000000000000000000e+00 0.000000000000000000e+00 0.000000000000000000e+00 0.000000000000000000e+00 0.000000000000000000e+00 0.000000000000000000e+00
5.680886583126253386e-01 8.229673604077875071e-01 1.000000000000000000e+00 0.000000000000000000e+00 6.528931698954609385e-06 1.000000000000000000e+00 0.000000000000000000e+00 0.000000000000000000e+00 0.000000000000000000e+00 0.000000000000000000e+00 0.000000000000000000e+00 0.000000000000000000e+00 0.000000000000000000e+00 0.000000000000000000e+00 0.000000000000000000e+00
7.228617157930118386e-01 -6.909927205410943962e-01 1.000000000000000000e+00 0.000000000000000000e+00 3.891151974753692721e-05 1.000000000000000000e+00 0.000000000000000000e+00 0.000000000000000000e+00 0.000000000000000000e+00 0.000000000000000000e+00 0.000000000000000000e+00 0.000000000000000000e+00 0.000000000000000000e+00 0.000000000000000000e+00 0.000000000000000000e+00
3.041686649078417237e-01 9.526181938679215699e-01 1.000000000000000000e+00 0.000000000000000000e+00 7.273322033222684446e-01 0.000000000000000000e+00 0.000000000000000000e+00 0.000000000000000000e+00 0.000000000000000000e+00 0.000000000000000000e+00 0.000000000000000000e+00 0.000000000000000000e+00 0.000000000000000000e+00 0.000000000000000000e+00 0.000000000000000000e+00
9.806454487117999275e-01 -1.957919914624512148e-01 1.000000000000000000e+00 0.000000000000000000e+00 1.039248673461010044e-05 1.000000000000000000e+00 0.000000000000000000e+00 0.000000000000000000e+00 0.000000000000000000e+00 0.000000000000000000e+00 0.000000000000000000e+00 0.000000000000000000e+00 0.000000000000000000e+00 0.000000000000000000e+00 0.000000000000000000e+00
9.743938798732891815e-01 2.248478749409880406e-01 1.000000000000000000e+00 0.000000000000000000e+00 5.853343211167365279e-03 1.000000000000000000e+00 0.000000000000000000e+00 0.000000000000000000e+00 0.000000000000000000e+00 0.000000000000000000e+00 0.000000000000000000e+00 0.000000000000000000e+00 0.000000000000000000e+00 0.000000000000000000e+00 0.000000000000000000e+00
8.296913717971046154e-01 5.582223818205775956e-01 1.000000000000000000e+00 0.000000000000000000e+00 2.287445259201732056e-03 1.000000000000000000e+00 0.000000000000000000e+00 0.000000000000000000e+00 0.000000000000000000e+00 0.000000000000000000e+00 0.000000000000000000e+00 0.000000000000000000e+00 0.000000000000000000e+00 0.000000000000000000e+00 0.000000000000000000e+00
9.913210813599059312e-01 -1.314629744507055942e-01 1.000000000000000000e+00 0.000000000000000000e+00 1.481811965718359873e-05 1.000000000000000000e+00 0.000000000000000000e+00 0.000000000000000000e+00 0.000000000000000000e+00 0.000000000000000000e+00 0.000000000000000000e+00 0.000000000000000000e+00 0.000000000000000000e+00 0.000000000000000000e+00 0.000000000000000000e+00
4.067437960757065429e-01 9.135422728883015875e-01 1.000000000000000000e+00 0.000000000000000000e+00 6.463114737482341635e-05 1.000000000000000000e+00 0.000000000000000000e+00 0.000000000000000000e+00 0.000000000000000000e+00 0.000000000000000000e+00 0.000000000000000000e+00 0.000000000000000000e+00 0.000000000000000000e+00 0.000000000000000000e+00 0.000000000000000000e+00
9.957658206441826199e-01 9.192622279207091074e-02 1.000000000000000000e+00 0.000000000000000000e+00 9.641138734042296043e-01 0.000000000000000000e+00 0.000000000000000000e+00 0.000000000000000000e+00 0.000000000000000000e+00 0.000000000000000000e+00 0.000000000000000000e+00 0.000000000000000000e+00 0.000000000000000000e+00 0.000000000000000000e+00 0.000000000000000000e+00
1.877597720037340115e-02 9.998237158020263360e-01 1.000000000000000000e+00 0.000000000000000000e+00 9.442685036418241307e-01 0.000000000000000000e+00 0.000000000000000000e+00 0.000000000000000000e+00 0.000000000000000000e+00 0.000000000000000000e+00 0.000000000000000000e+00 0.000000000000000000e+00 0.000000000000000000e+00 0.000000000000000000e+00 0.000000000000000000e+00
9.071370764767807682e-01 4.208352700061618323e-01 1.000000000000000000e+00 0.000000000000000000e+00 3.292166151257475799e-05 1.000000000000000000e+00 0.000000000000000000e+00 0.000000000000000000e+00 0.000000000000000000e+00 0.000000000000000000e+00 0.000000000000000000e+00 0.000000000000000000e+00 0.000000000000000000e+00 0.000000000000000000e+00 0.000000000000000000e+00
4.555217741400354736e-01 8.902246420338602029e-01 1.000000000000000000e+00 0.000000000000000000e+00 9.730279265673165146e-01 0.000000000000000000e+00 0.000000000000000000e+00 0.000000000000000000e+00 0.000000000000000000e+00 0.000000000000000000e+00 0.000000000000000000e+00 0.000000000000000000e+00 0.000000000000000000e+00 0.000000000000000000e+00 0.000000000000000000e+00
9.614721145520876977e-01 2.749024789606983044e-01 1.000000000000000000e+00 0.000000000000000000e+00 1.766517687758949401e-05 1.000000000000000000e+00 0.000000000000000000e+00 0.000000000000000000e+00 0.000000000000000000e+00 0.000000000000000000e+00 0.000000000000000000e+00 0.000000000000000000e+00 0.000000000000000000e+00 0.000000000000000000e+00 0.000000000000000000e+00
9.569310494355572905e-01 2.903152883093877423e-01 1.000000000000000000e+00 0.000000000000000000e+00 1.309600566201920158e-03 1.000000000000000000e+00 0.000000000000000000e+00 0.000000000000000000e+00 0.000000000000000000e+00 0.000000000000000000e+00 0.000000000000000000e+00 0.000000000000000000e+00 0.000000000000000000e+00 0.000000000000000000e+00 0.000000000000000000e+00
5.216177788990300490e-01 -8.531792852246488090e-01 1.000000000000000000e+00 0.000000000000000000e+00 5.616949020838222228e-01 0.000000000000000000e+00 0.000000000000000000e+00 0.000000000000000000e+00 0.000000000000000000e+00 0.000000000000000000e+00 0.000000000000000000e+00 0.000000000000000000e+00 0.000000000000000000e+00 0.000000000000000000e+00 0.000000000000000000e+00
2.428298182875938682e-01 9.700689044343263623e-01 1.000000000000000000e+00 0.000000000000000000e+00 1.596659609011545633e-02 1.000000000000000000e+00 0.000000000000000000e+00 0.000000000000000000e+00 0.000000000000000000e+00 0.000000000000000000e+00 0.000000000000000000e+00 0.000000000000000000e+00 0.000000000000000000e+00 0.000000000000000000e+00 0.000000000000000000e+00
5.567955810894203994e-01 -8.306495535900171312e-01 1.000000000000000000e+00 0.000000000000000000e+00 3.964667255725196505e-04 1.000000000000000000e+00 0.000000000000000000e+00 0.000000000000000000e+00 0.000000000000000000e+00 0.000000000000000000e+00 0.000000000000000000e+00 0.000000000000000000e+00 0.000000000000000000e+00 0.000000000000000000e+00 0.000000000000000000e+00
1.250167042031780085e-01 9.921546369745872784e-01 1.000000000000000000e+00 0.000000000000000000e+00 4.202434860916466923e-04 1.000000000000000000e+00 0.000000000000000000e+00 0.000000000000000000e+00 0.000000000000000000e+00 0.000000000000000000e+00 0.000000000000000000e+00 0.000000000000000000e+00 0.000000000000000000e+00 0.000000000000000000e+00 0.000000000000000000e+00
3.764296910115457195e-01 9.264451887321517587e-01 1.000000000000000000e+00 0.000000000000000000e+00 9.995625222878665728e-01 0.000000000000000000e+00 0.000000000000000000e+00 0.000000000000000000e+00 0.000000000000000000e+00 0.000000000000000000e+00 0.000000000000000000e+00 0.000000000000000000e+00 0.000000000000000000e+00 0.000000000000000000e+00 0.000000000000000000e+00
6.829400199530717419e-01 -7.304744548213154554e-01 1.000000000000000000e+00 0.000000000000000000e+00 9.663971098178716357e-01 0.000000000000000000e+00 0.000000000000000000e+00 0.000000000000000000e+00 0.000000000000000000e+00 0.000000000000000000e+00 0.000000000000000000e+00 0.000000000000000000e+00 0.000000000000000000e+00 0.000000000000000000e+00 0.000000000000000000e+00
2.057758939003282161e-01 9.785991423915723075e-01 1.000000000000000000e+00 0.000000000000000000e+00 2.758837061545357664e-05 1.000000000000000000e+00 0.000000000000000000e+00 0.000000000000000000e+00 0.000000000000000000e+00 0.000000000000000000e+00 0.000000000000000000e+00 0.000000000000000000e+00 0.000000000000000000e+00 0.000000000000000000e+00 0.000000000000000000e+00
9.836991670934124299e-01 -1.798219915909245736e-01 1.000000000000000000e+00 0.000000000000000000e+00 6.166195447356822342e-04 1.000000000000000000e+00 0.000000000000000000e+00 0.000000000000000000e+00 0.000000000000000000e+00 0.000000000000000000e+00 0.000000000000000000e+00 0.000000000000000000e+00 0.000000000000000000e+00 0.000000000000000000e+00 0.000000000000000000e+00
6.758300888458652622e-01 7.370574543484312846e-01 1.000000000000000000e+00 0.000000000000000000e+00 9.999999999999951150e-01 0.000000000000000000e+00 0.000000000000000000e+00 0.000000000000000000e+00 0.000000000000000000e+00 0.000000000000000000e+00 0.000000000000000000e+00 0.000000000000000000e+00 0.000000000000000000e+00 0.000000000000000000e+00 0.000000000000000000e+00
7.813132667791558017e-01 6.241390703640365967e-01 1.000000000000000000e+00 0.000000000000000000e+00 1.829677627324672175e-04 1.000000000000000000e+00 0.000000000000000000e+00 0.000000000000000000e+00 0.000000000000000000e+00 0.000000000000000000e+00 0.000000000000000000e+00 0.000000000000000000e+00 0.000000000000000000e+00 0.000000000000000000e+00 0.000000000000000000e+00
9.998493904662910658e-01 1.735501034819991739e-02 1.000000000000000000e+00 0.000000000000000000e+00 4.169491000831582412e-04 1.000000000000000000e+00 0.000000000000000000e+00 0.000000000000000000e+00 0.000000000000000000e+00 0.000000000000000000e+00 0.000000000000000000e+00 0.000000000000000000e+00 0.000000000000000000e+00 0.000000000000000000e+00 0.000000000000000000e+00
5.507977551534615213e-01 -8.346387439592697355e-01 1.000000000000000000e+00 0.000000000000000000e+00 1.561373128081604907e-04 1.000000000000000000e+00 0.000000000000000000e+00 0.000000000000000000e+00 0.000000000000000000e+00 0.000000000000000000e+00 0.000000000000000000e+00 0.000000000000000000e+00 0.000000000000000000e+00 0.000000000000000000e+00 0.000000000000000000e+00
9.749475392235631421e-01 2.224349247800775364e-01 1.000000000000000000e+00 0.000000000000000000e+00 2.934715020819089054e-02 0.000000000000000000e+00 0.000000000000000000e+00 0.000000000000000000e+00 0.000000000000000000e+00 0.000000000000000000e+00 0.000000000000000000e+00 0.000000000000000000e+00 0.000000000000000000e+00 0.000000000000000000e+00 0.000000000000000000e+00
3.361243658982246418e-01 -9.418176100761316283e-01 1.000000000000000000e+00 0.000000000000000000e+00 9.237536131018455818e-04 1.000000000000000000e+00 0.000000000000000000e+00 0.000000000000000000e+00 0.000000000000000000e+00 0.000000000000000000e+00 0.000000000000000000e+00 0.000000000000000000e+00 0.000000000000000000e+00 0.000000000000000000e+00 0.000000000000000000e+00
8.693668527122107026e-01 -4.941672544850228554e-01 1.000000000000000000e+00 0.000000000000000000e+00 1.326215163687994858e-01 0.000000000000000000e+00 0.000000000000000000e+00 0.000000000000000000e+00 0.000000000000000000e+00 0.000000000000000000e+00 0.000000000000000000e+00 0.000000000000000000e+00 0.000000000000000000e+00 0.000000000000000000e+00 0.000000000000000000e+00
7.735875380339706231e-01 -6.336894515443192155e-01 1.000000000000000000e+00 0.000000000000000000e+00 1.950519754555706469e-05 1.000000000000000000e+00 0.000000000000000000e+00 0.000000000000000000e+00 0.000000000000000000e+00 0.000000000000000000e+00 0.000000000000000000e+00 0.000000000000000000e+00 0.000000000000000000e+00 0.000000000000000000e+00 0.000000000000000000e+00
3.352155149350176666e-01 -9.421414748045279230e-01 1.000000000000000000e+00 0.000000000000000000e+00 9.999995983257625731e-01 0.000000000000000000e+00 0.000000000000000000e+00 0.000000000000000000e+00 0.000000000000000000e+00 0.000000000000000000e+00 0.000000000000000000e+00 0.000000000000000000e+00 0.000000000000000000e+00 0.000000000000000000e+00 0.000000000000000000e+00
9.183567213951202568e-01 3.957536257173210892e-01 1.000000000000000000e+00 0.000000000000000000e+00 2.271417856045269794e-03 1.000000000000000000e+00 0.000000000000000000e+00 0.000000000000000000e+00 0.000000000000000000e+00 0.000000000000000000e+00 0.000000000000000000e+00 0.000000000000000000e+00 0.000000000000000000e+00 0.000000000000000000e+00 0.000000000000000000e+00
9.388497928503645173e-01 -3.443269760922423317e-01 1.000000000000000000e+00 0.000000000000000000e+00 1.651815609488396005e-04 1.000000000000000000e+00 0.000000000000000000e+00 0.000000000000000000e+00 0.000000000000000000e+00 0.000000000000000000e+00 0.000000000000000000e+00 0.000000000000000000e+00 0.000000000000000000e+00 0.000000000000000000e+00 0.000000000000000000e+00
7.925025499283808728e-01 -6.098685992548018575e-01 1.000000000000000000e+00 0.000000000000000000e+00 6.595961860235235487e-04 1.000000000000000000e+00 0.000000000000000000e+00 0.000000000000000000e+00 0.000000000000000000e+00 0.000000000000000000e+00 0.000000000000000000e+00 0.000000000000000000e+00 0.000000000000000000e+00 0.000000000000000000e+00 0.000000000000000000e+00
3.933381092928296685e-02 9.992261262185748727e-01 1.000000000000000000e+00 0.000000000000000000e+00 1.406030669419050852e-05 1.000000000000000000e+00 0.000000000000000000e+00 0.000000000000000000e+00 0.000000000000000000e+00 0.000000000000000000e+00 0.000000000000000000e+00 0.000000000000000000e+00 0.000000000000000000e+00 0.000000000000000000e+00 0.000000000000000000e+00
4.315724992339324273e-01 -9.020782548676015145e-01 1.000000000000000000e+00 0.000000000000000000e+00 9.983091746292549473e-01 0.000000000000000000e+00 0.000000000000000000e+00 0.000000000000000000e+00 0.000000000000000000e+00 0.000000000000000000e+00 0.000000000000000000e+00 0.000000000000000000e+00 0.000000000000000000e+00 0.000000000000000000e+00 0.000000000000000000e+00
1.818770781573181838e-01 -9.833212742745662815e-01 1.000000000000000000e+00 0.000000000000000000e+00 9.998595398189225048e-01 0.000000000000000000e+00 0.000000000000000000e+00 0.000000000000000000e+00 0.000000000000000000e+00 0.000000000000000000e+00 0.000000000000000000e+00 0.000000000000000000e+00 0.000000000000000000e+00 0.000000000000000000e+00 0.000000000000000000e+00
8.686494731887780540e-01 -4.954271820649916447e-01 1.000000000000000000e+00 0.000000000000000000e+00 8.152420008812909236e-03 1.000000000000000000e+00 0.000000000000000000e+00 0.000000000000000000e+00 0.000000000000000000e+00 0.000000000000000000e+00 0.000000000000000000e+00 0.000000000000000000e+00 0.000000000000000000e+00 0.000000000000000000e+00 0.000000000000000000e+00
8.209710333214712552e-01 -5.709698437282617611e-01 1.000000000000000000e+00 0.000000000000000000e+00 1.023306051541591349e-02 1.000000000000000000e+00 0.000000000000000000e+00 0.000000000000000000e+00 0.000000000000000000e+00 0.000000000000000000e+00 0.000000000000000000e+00 0.000000000000000000e+00 0.000000000000000000e+00 0.000000000000000000e+00 0.000000000000000000e+00
3.943256416629836725e-01 9.189707766447615667e-01 1.000000000000000000e+00 0.000000000000000000e+00 1.621492655967089822e-05 1.000000000000000000e+00 0.000000000000000000e+00 0.000000000000000000e+00 0.000000000000000000e+00 0.000000000000000000e+00 0.000000000000000000e+00 0.000000000000000000e+00 0.000000000000000000e+00 0.000000000000000000e+00 0.000000000000000000e+00
9.600632605052776825e-01 -2.797830156174162530e-01 1.000000000000000000e+00 0.000000000000000000e+00 9.998938221661970438e-01 0.000000000000000000e+00 0.000000000000000000e+00 0.000000000000000000e+00 0.000000000000000000e+00 0.000000000000000000e+00 0.000000000000000000e+00 0.000000000000000000e+00 0.000000000000000000e+00 0.000000000000000000e+00 0.000000000000000000e+00
1.529019156116235012e-01 -9.882413694044062114e-01 1.000000000000000000e+00 0.000000000000000000e+00 3.286211662953134605e-01 0.000000000000000000e+00 0.000000000000000000e+00 0.000000000000000000e+00 0.000000000000000000e+00 0.000000000000000000e+00 0.000000000000000000e+00 0.000000000000000000e+00 0.000000000000000000e+00 0.000000000000000000e+00 0.000000000000000000e+00
3.840864134455446166e-01 9.232971498962498913e-01 1.000000000000000000e+00 0.000000000000000000e+00 7.611751585715653690e-02 0.000000000000000000e+00 0.000000000000000000e+00 0.000000000000000000e+00 0.000000000000000000e+00 0.000000000000000000e+00 0.000000000000000000e+00 0.000000000000000000e+00 0.000000000000000000e+00 0.000000000000000000e+00 0.000000000000000000e+00
3.361444435709028955e-01 9.418104443338946030e-01 1.000000000000000000e+00 0.000000000000000000e+00 9.999791556925874403e-01 0.000000000000000000e+00 0.000000000000000000e+00 0.000000000000000000e+00 0.000000000000000000e+00 0.000000000000000000e+00 0.000000000000000000e+00 0.000000000000000000e+00 0.000000000000000000e+00 0.000000000000000000e+00 0.000000000000000000e+00
9.477030408889378643e-01 -3.191534839068189133e-01 1.000000000000000000e+00 0.000000000000000000e+00 1.175787163649162116e-03 1.000000000000000000e+00 0.000000000000000000e+00 0.000000000000000000e+00 0.000000000000000000e+00 0.000000000000000000e+00 0.000000000000000000e+00 0.000000000000000000e+00 0.000000000000000000e+00 0.000000000000000000e+00 0.000000000000000000e+00
6.118347394119818539e-01 7.909856203804670471e-01 1.000000000000000000e+00 0.000000000000000000e+00 9.713515733976942901e-01 0.000000000000000000e+00 0.000000000000000000e+00 0.000000000000000000e+00 0.000000000000000000e+00 0.000000000000000000e+00 0.000000000000000000e+00 0.000000000000000000e+00 0.000000000000000000e+00 0.000000000000000000e+00 0.000000000000000000e+00
8.670256822445304712e-01 -4.982634507250220390e-01 1.000000000000000000e+00 0.000000000000000000e+00 9.311165606734549366e-05 1.000000000000000000e+00 0.000000000000000000e+00 0.000000000000000000e+00 0.000000000000000000e+00 0.000000000000000000e+00 0.000000000000000000e+00 0.000000000000000000e+00 0.000000000000000000e+00 0.000000000000000000e+00 0.000000000000000000e+00
4.406419406629045188e-01 -8.976829507843119282e-01 1.000000000000000000e+00 0.000000000000000000e+00 7.388466645176503043e-05 1.000000000000000000e+00 0.000000000000000000e+00 0.000000000000000000e+00 0.000000000000000000e+00 0.000000000000000000e+00 0.000000000000000000e+00 0.000000000000000000e+00 0.000000000000000000e+00 0.000000000000000000e+00 0.000000000000000000e+00
8.219393061580372306e-01 5.695750845959154374e-01 1.000000000000000000e+00 0.000000000000000000e+00 4.371436960221543322e-02 0.000000000000000000e+00 0.000000000000000000e+00 0.000000000000000000e+00 0.000000000000000000e+00 0.000000000000000000e+00 0.000000000000000000e+00 0.000000000000000000e+00 0.000000000000000000e+00 0.000000000000000000e+00 0.000000000000000000e+00
7.149978760085157203e-01 6.991266246563001552e-01 1.000000000000000000e+00 0.000000000000000000e+00 1.214541839482900787e-01 0.000000000000000000e+00 0.000000000000000000e+00 0.000000000000000000e+00 0.000000000000000000e+00 0.000000000000000000e+00 0.000000000000000000e+00 0.000000000000000000e+00 0.000000000000000000e+00 0.000000000000000000e+00 0.000000000000000000e+00
9.982583594644992564e-01 5.899362473392039119e-02 1.000000000000000000e+00 0.000000000000000000e+00 2.839864707543032161e-05 1.000000000000000000e+00 0.000000000000000000e+00 0.000000000000000000e+00 0.000000000000000000e+00 0.000000000000000000e+00 0.000000000000000000e+00 0.000000000000000000e+00 0.000000000000000000e+00 0.000000000000000000e+00 0.000000000000000000e+00
4.821167001603618441e-02 -9.988371413169740975e-01 1.000000000000000000e+00 0.000000000000000000e+00 1.872249467204766937e-05 1.000000000000000000e+00 0.000000000000000000e+00 0.000000000000000000e+00 0.000000000000000000e+00 0.000000000000000000e+00 0.000000000000000000e+00 0.000000000000000000e+00 0.000000000000000000e+00 0.000000000000000000e+00 0.000000000000000000e+00
9.962494495725650046e-01 8.652765006840987261e-02 1.000000000000000000e+00 0.000000000000000000e+00 1.917533686478745342e-05 1.000000000000000000e+00 0.000000000000000000e+00 0.000000000000000000e+00 0.000000000000000000e+00 0.000000000000000000e+00 0.000000000000000000e+00 0.000000000000000000e+00 0.000000000000000000e+00 0.000000000000000000e+00 0.000000000000000000e+00
4.234195273581412011e-01 9.059337193480593298e-01 1.000000000000000000e+00 0.000000000000000000e+00 6.153398487484509349e-01 0.000000000000000000e+00 0.000000000000000000e+00 0.000000000000000000e+00 0.000000000000000000e+00 0.000000000000000000e+00 0.000000000000000000e+00 0.000000000000000000e+00 0.000000000000000000e+00 0.000000000000000000e+00 0.000000000000000000e+00
1.507202560337172204e-01 9.885764535032840472e-01 1.000000000000000000e+00 0.000000000000000000e+00 5.562549628814815762e-06 1.000000000000000000e+00 0.000000000000000000e+00 0.000000000000000000e+00 0.000000000000000000e+00 0.000000000000000000e+00 0.000000000000000000e+00 0.000000000000000000e+00 0.000000000000000000e+00 0.000000000000000000e+00 0.000000000000000000e+00
2.516731206193349446e-01 -9.678122960356133619e-01 1.000000000000000000e+00 0.000000000000000000e+00 9.999999908382155578e-01 0.000000000000000000e+00 0.000000000000000000e+00 0.000000000000000000e+00 0.000000000000000000e+00 0.000000000000000000e+00 0.000000000000000000e+00 0.000000000000000000e+00 0.000000000000000000e+00 0.000000000000000000e+00 0.000000000000000000e+00
9.559777603378124544e-01 -2.934391278263687730e-01 1.000000000000000000e+00 0.000000000000000000e+00 4.159465893253121438e-01 0.000000000000000000e+00 0.000000000000000000e+00 0.000000000000000000e+00 0.000000000000000000e+00 0.000000000000000000e+00 0.000000000000000000e+00 0.000000000000000000e+00 0.000000000000000000e+00 0.000000000000000000e+00 0.000000000000000000e+00
7.785024107039764663e-02 9.969650645660964594e-01 1.000000000000000000e+00 0.000000000000000000e+00 9.993636150483373726e-01 0.000000000000000000e+00 0.000000000000000000e+00 0.000000000000000000e+00 0.000000000000000000e+00 0.000000000000000000e+00 0.000000000000000000e+00 0.000000000000000000e+00 0.000000000000000000e+00 0.000000000000000000e+00 0.000000000000000000e+00
9.233523515605308596e-01 -3.839536884412464990e-01 1.000000000000000000e+00 0.000000000000000000e+00 1.728333864770590993e-05 1.000000000000000000e+00 0.000000000000000000e+00 0.000000000000000000e+00 0.000000000000000000e+00 0.000000000000000000e+00 0.000000000000000000e+00 0.000000000000000000e+00 0.000000000000000000e+00 0.000000000000000000e+00 0.000000000000000000e+00
8.915348545492883803e-01 4.529520980454548318e-01 1.000000000000000000e+00 0.000000000000000000e+00 9.999999362097546918e-01 0.000000000000000000e+00 0.000000000000000000e+00 0.000000000000000000e+00 0.000000000000000000e+00 0.000000000000000000e+00 0.000000000000000000e+00 0.000000000000000000e+00 0.000000000000000000e+00 0.000000000000000000e+00 0.000000000000000000e+00
6.755497943507353664e-01 -7.373143667070913843e-01 1.000000000000000000e+00 0.000000000000000000e+00 1.509822895885912404e-03 1.000000000000000000e+00 0.000000000000000000e+00 0.000000000000000000e+00 0.000000000000000000e+00 0.000000000000000000e+00 0.000000000000000000e+00 0.000000000000000000e+00 0.000000000000000000e+00 0.000000000000000000e+00 0.000000000000000000e+00
8.473227652898821516e-01 -5.310782724057794280e-01 1.000000000000000000e+00 0.000000000000000000e+00 9.999999998928010836e-01 0.000000000000000000e+00 0.000000000000000000e+00 0.000000000000000000e+00 0.000000000000000000e+00 0.000000000000000000e+00 0.000000000000000000e+00 0.000000000000000000e+00 0.000000000000000000e+00 0.000000000000000000e+00 0.000000000000000000e+00
9.397910651421902406e-01 3.417495484692078533e-01 1.000000000000000000e+00 0.000000000000000000e+00 3.987985938288759503e-04 1.000000000000000000e+00 0.000000000000000000e+00 0.000000000000000000e+00 0.000000000000000000e+00 0.000000000000000000e+00 0.000000000000000000e+00 0.000000000000000000e+00 0.000000000000000000e+00 0.000000000000000000e+00 0.000000000000000000e+00
9.150119214964050895e-01 4.034268006955618047e-01 1.000000000000000000e+00 0.000000000000000000e+00 9.800372227971438921e-01 0.000000000000000000e+00 0.000000000000000000e+00 0.000000000000000000e+00 0.000000000000000000e+00 0.000000000000000000e+00 0.000000000000000000e+00 0.000000000000000000e+00 0.000000000000000000e+00 0.000000000000000000e+00 0.000000000000000000e+00
8.625320522258143052e-01 -5.060024297205747423e-01 1.000000000000000000e+00 0.000000000000000000e+00 2.998876310660414341e-05 1.000000000000000000e+00 0.000000000000000000e+00 0.000000000000000000e+00 0.000000000000000000e+00 0.000000000000000000e+00 0.000000000000000000e+00 0.000000000000000000e+00 0.000000000000000000e+00 0.000000000000000000e+00 0.000000000000000000e+00
7.261995718433137403e-01 6.874839502523588664e-01 1.000000000000000000e+00 0.000000000000000000e+00 9.327310280964369316e-01 0.000000000000000000e+00 0.000000000000000000e+00 0.000000000000000000e+00 0.000000000000000000e+00 0.000000000000000000e+00 0.000000000000000000e+00 0.000000000000000000e+00 0.000000000000000000e+00 0.000000000000000000e+00 0.000000000000000000e+00
8.586444107178554941e-02 9.963068291241558017e-01 1.000000000000000000e+00 0.000000000000000000e+00 6.773485685186772867e-03 1.000000000000000000e+00 0.000000000000000000e+00 0.000000000000000000e+00 0.000000000000000000e+00 0.000000000000000000e+00 0.000000000000000000e+00 0.000000000000000000e+00 0.000000000000000000e+00 0.000000000000000000e+00 0.000000000000000000e+00
1.843197555384578912e-01 -9.828663325794830818e-01 1.000000000000000000e+00 0.000000000000000000e+00 3.979095760664289050e-02 0.000000000000000000e+00 0.000000000000000000e+00 0.000000000000000000e+00 0.000000000000000000e+00 0.000000000000000000e+00 0.000000000000000000e+00 0.000000000000000000e+00 0.000000000000000000e+00 0.000000000000000000e+00 0.000000000000000000e+00
8.328744369295223438e-01 -5.534619881340823166e-01 1.000000000000000000e+00 0.000000000000000000e+00 7.101345899937818729e-01 0.000000000000000000e+00 0.000000000000000000e+00 0.000000000000000000e+00 0.000000000000000000e+00 0.000000000000000000e+00 0.000000000000000000e+00 0.000000000000000000e+00 0.000000000000000000e+00 0.000000000000000000e+00 0.000000000000000000e+00
4.238664020288182011e-01 -9.057247226564726361e-01 1.000000000000000000e+00 0.000000000000000000e+00 9.999992172140921287e-01 0.000000000000000000e+00 0.000000000000000000e+00 0.000000000000000000e+00 0.000000000000000000e+00 0.000000000000000000e+00 0.000000000000000000e+00 0.000000000000000000e+00 0.000000000000000000e+00 0.000000000000000000e+00 0.000000000000000000e+00
8.874754708064487296e-01 -4.608549540982195825e-01 1.000000000000000000e+00 0.000000000000000000e+00 1.051857460327229252e-02 1.000000000000000000e+00 0.000000000000000000e+00 0.000000000000000000e+00 0.000000000000000000e+00 0.000000000000000000e+00 0.000000000000000000e+00 0.000000000000000000e+00 0.000000000000000000e+00 0.000000000000000000e+00 0.000000000000000000e+00
7.475198739621898847e-01 -6.642394432970326612e-01 1.000000000000000000e+00 0.000000000000000000e+00 4.691669167509469928e-04 1.000000000000000000e+00 0.000000000000000000e+00 0.000000000000000000e+00 0.000000000000000000e+00 0.000000000000000000e+00 0.000000000000000000e+00 0.000000000000000000e+00 0.000000000000000000e+00 0.000000000000000000e+00 0.000000000000000000e+00
9.958885950746301230e-01 -9.058645704673139176e-02 1.000000000000000000e+00 0.000000000000000000e+00 9.993316715578390852e-01 0.000000000000000000e+00 0.000000000000000000e+00 0.000000000000000000e+00 0.000000000000000000e+00 0.000000000000000000e+00 0.000000000000000000e+00 0.000000000000000000e+00 0.000000000000000000e+00 0.000000000000000000e+00 0.000000000000000000e+00
6.598709191083834691e-01 -7.513789790212773712e-01 1.000000000000000000e+00 0.000000000000000000e+00 9.977223969719626329e-01 0.000000000000000000e+00 0.000000000000000000e+00 0.000000000000000000e+00 0.000000000000000000e+00 0.000000000000000000e+00 0.000000000000000000e+00 0.000000000000000000e+00 0.000000000000000000e+00 0.000000000000000000e+00 0.000000000000000000e+00
7.935082940294554410e-01 6.085594361329575985e-01 1.000000000000000000e+00 0.000000000000000000e+00 4.090371234560764568e-01 0.000000000000000000e+00 0.000000000000000000e+00 0.000000000000000000e+00 0.000000000000000000e+00 0.000000000000000000e+00 0.000000000000000000e+00 0.000000000000000000e+00 0.000000000000000000e+00 0.000000000000000000e+00 0.000000000000000000e+00
9.060172625326489149e-01 4.232407352711280435e-01 1.000000000000000000e+00 0.000000000000000000e+00 9.998615629900375890e-01 0.000000000000000000e+00 0.000000000000000000e+00 0.000000000000000000e+00 0.000000000000000000e+00 0.000000000000000000e+00 0.000000000000000000e+00 0.000000000000000000e+00 0.000000000000000000e+00 0.000000000000000000e+00 0.000000000000000000e+00
4.645430323409748818e-01 -8.855505468935424007e-01 1.000000000000000000e+00 0.000000000000000000e+00 2.572585696599309982e-04 1.000000000000000000e+00 0.000000000000000000e+00 0.000000000000000000e+00 0.000000000000000000e+00 0.000000000000000000e+00 0.000000000000000000e+00 0.000000000000000000e+00 0.000000000000000000e+00 0.000000000000000000e+00 0.000000000000000000e+00
1.252713447705093297e-01 9.921225177262071870e-01 1.000000000000000000e+00 0.000000000000000000e+00 9.999985853538977398e-01 0.000000000000000000e+00 0.000000000000000000e+00 0.000000000000000000e+00 0.000000000000000000e+00 0.000000000000000000e+00 0.000000000000000000e+00 0.000000000000000000e+00 0.000000000000000000e+00 0.000000000000000000e+00 0.000000000000000000e+00
9.858308996007610903e-01 -1.677421753535890403e-01 1.000000000000000000e+00 0.000000000000000000e+00 1.743918093869872843e-02 1.000000000000000000e+00 0.000000000000000000e+00 0.000000000000000000e+00 0.000000000000000000e+00 0.000000000000000000e+00 0.000000000000000000e+00 0.000000000000000000e+00 0.000000000000000000e+00 0.000000000000000000e+00 0.000000000000000000e+00
9.885742416088814100e-01 -1.507347631683710054e-01 1.000000000000000000e+00 0.000000000000000000e+00 8.137799076887781871e-05 1.000000000000000000e+00 0.000000000000000000e+00 0.000000000000000000e+00 0.000000000000000000e+00 0.000000000000000000e+00 0.000000000000000000e+00 0.000000000000000000e+00 0.000000000000000000e+00 0.000000000000000000e+00 0.000000000000000000e+00
