# Supplementary material for: Cell type boundaries organize plant development
Source: eLife. 2017 Sep 12;6:e27421. doi: 10.7554/eLife.27421 (PMC5617630; doi:10.7554/eLife.27421)
Supplement: Supplementary file 2. [file elife-27421-supp2.zip › modelFiles/no_kanrev.tmodel]

# Auxin PIN1 dynamical model without KAN-REV interactions used in
#
# 'Control of plant organogenesis by adaxial-abaxial boundaries'
#
# Author: Andre Larsson
# Contact: Henrik Jonsson (henrik.jonsson@slcu.cam.ac.uk)
#
# Cell indices used in model:
# REV (4)   KAN (5) 
# auxin (9) PIN (10)
# X (11) M (12)

2 # number of model reactions
0 # number of division/removal rules defined in the model (not used)
0 # number of directions defined in the model (not used) 

# Auxin - PIN1 dynamics
AuxinModel1S 13 2 4 1
0     # cell-specific auxin production (not used)
0.001 # c_A
0.001 # d_A
0.9 # k_p fraction polarized (vs symmetric) membrane PIN1
0.3 1.3 0.002 # f_p T D
0.001 0.001 # c_P d_P
0.0 # X production (defined below)
1.0 # d_X
0.0 0.0 # cell specific marker (not used)
9 10 11 12 #indices for cell variables: auxin PIN1 X M
3 # wall/membrane index for PIN1

# X production
Hill 7 3 1 1 2 # auxin activate, dummy variables repress X (instead of KAN/REV)
10 # V_X
10 1 # K_XA, n_XA for auxin activation
0.1 2 # K_XR, n_XR for REV repression
0.1 2 # K_XK, n_XK for KAN repression
11 # X index
9 # auxin index
6 # =zero (replaces REV)
6 # =zero (replaces KAN)
