# Supplementary material for: Cell type boundaries organize plant development
Source: eLife. 2017 Sep 12;6:e27421. doi: 10.7554/eLife.27421 (PMC5617630; doi:10.7554/eLife.27421)
Supplement: Supplementary file 2. [file elife-27421-supp2.zip › modelFiles/solver.rk5]

# Organism solver file, specifying type of numerical solver
# and simulation time, used for
#
# 'Control of plant organogenesis by adaxial-abaxial boundaries'
#
# Author: Andre Larsson
# Contact: Henrik Jonsson (henrik.jonsson@slcu.cam.ac.uk)
#

RK5Adaptive   # solver type
0 100000      # start time, end time
2 10	      # output format, number of data points
0.05 1e-5     # max step, error tolerance
